# Supplementary material for: Gut Bacteriomes and Ecological Niche Divergence: An Example of Two Cryptic Gastropod Species
Source: Biology (Basel). 2023 Dec 13;12(12):1521. doi: 10.3390/biology12121521 (PMC10740740; doi:10.3390/biology12121521)
Supplement: Supplementary file 1 [file biology-12-01521-s001.zip]

Archive with 2 entries (2 files):
- supplement S1.pdf
- supplement S2.xlsx
