# Supplementary material for: Gut Bacteriomes and Ecological Niche Divergence: An Example of Two Cryptic Gastropod Species
Source: Biology (Basel). 2023 Dec 13;12(12):1521. doi: 10.3390/biology12121521 (PMC10740740; doi:10.3390/biology12121521)
Supplement: Supplementary file 1 [file biology-12-01521-s001.zip › supplement S2.xlsx]

## Sheet: Title
Gut bacteriomes and Ecological Niche Divergence: An Example of Two Cryptic Gastropod Species
Elizaveta Gafarova 1,*, Dmitrii Kuracji 1, Karina Sogomonyan 2, Ivan Gorokhov 1, Dmitrii Polev 3, Ekaterina Zubova 1, Elena Golikova 1, Andrey Granovitch 1 and Arina Maltseva 1
1 – Department of Invertebrate Zoology, St. Petersburg State University, 199034 St. Petersburg, Russia; dkuracij@gmail.com (D.K.); zubova.15@list.ru (E.Z.); a.granovich@spbu.ru (A.G.)
2 – Center for Bioinformatics and Algorithmic Biotechnology, St. Petersburg State University, 199034 St. Petersburg, Russia; karinasog96@gmail.com
3 – Department of Epidemiology, St. Petersburg Pasteur Institute, Mira Street 14, 197101 St. Petersburg, Russia; brantoza@gmail.com
*– Correspondence: st047483@student.spbu.ru or orhidea-palma@yandex.ru
Abstract
Symbiotic microorganisms may provide their hosts with abilities critical to their occupation of microhabitats. Gut (intestinal) bacterial communities aid animals to digest substrates that are either innutritious or toxic, as well as support their development and physiology. The role of microbial communities associated with sibling species in the hosts’ adaptation remains largely unexplored. In th…
Content
Table_S1_16S. Details on 16S libraries. Per sample sequencing depth and resulting ASV number.
Table_S2_Shotgun. Details on shotgun samples. The amount of reads and taxons.
Table_S3_Pathways. Number of genes in metabolic pathways by KEGG category in principal bacterial genera present in gut bacteriome of L. fabalis and L. obtusata.

## Sheet: Table_S1_16S
Sample number	Short sample name	Full sample name	Raw sequensing depth	Number of filtred reads	Number of ASV
1	DZOB_LW_L_fab_gut1	Dalniye Zelentsy Oscar Bay, lobworm zone, low tide level, L.fabalis, gut sample, replicate 1	95466	36533	59
2	DZOB_LW_L_fab_gut2	Dalniye Zelentsy Oscar Bay, lobworm zone, low tide level, L.fabalis, gut sample, replicate 2	102754	25327	31
3	DZOB_LW_L_fab_gut3	Dalniye Zelentsy Oscar Bay, lobworm zone, low tide level, L.fabalis, gut sample, replicate 3	105378	29324	81
4	DZOB_LW_L_fab_gut4	Dalniye Zelentsy Oscar Bay, lobworm zone, low tide level, L.fabalis, gut sample, replicate 4	102262	16425	87
5	DZOB_LW_L_fab_gut5	Dalniye Zelentsy Oscar Bay, lobworm zone, low tide level, L.fabalis, gut sample, replicate 5	85818	18632	15
6	DZOB_LW_L_fab_gut6	Dalniye Zelentsy Oscar Bay, lobworm zone, low tide level, L.fabalis, gut sample, replicate 6	97438	23527	46
7	DZOB_LW_L_fab_gut8	Dalniye Zelentsy Oscar Bay, lobworm zone, low tide level, L.fabalis, gut sample, replicate 7	90114	24398	152
8	DZOB_LW_L_fab_tent1	Dalniye Zelentsy Oscar Bay, lobworm zone, low tide level, L.fabalis, body surface sample, replicate 1	92970	25113	37
9	DZOB_LW_L_fab_tent2	Dalniye Zelentsy Oscar Bay, lobworm zone, low tide level, L.fabalis, body surface sample, replicate 2	77374	26690	96
10	DZOB_LW_L_obt_gut1	Dalniye Zelentsy Oscar Bay, lobworm zone, low tide level, L.obtusata, gut sample, replicate 1	72656	10706	154
11	DZOB_LW_L_obt_gut2	Dalniye Zelentsy Oscar Bay, lobworm zone, low tide level, L.obtusata, gut sample, replicate 2	68642	15960	40
12	DZOB_LW_L_obt_gut3	Dalniye Zelentsy Oscar Bay, lobworm zone, low tide level, L.obtusata, gut sample, replicate 3	74680	18158	119
13	DZOB_LW_L_obt_gut4	Dalniye Zelentsy Oscar Bay, lobworm zone, low tide level, L.obtusata, gut sample, replicate 4	113452	29931	132
14	DZOB_LW_L_obt_gut7	Dalniye Zelentsy Oscar Bay, lobworm zone, low tide level, L.obtusata, gut sample, replicate 5	82570	18227	150
15	DZOB_LW_L_obt_gut8	Dalniye Zelentsy Oscar Bay, lobworm zone, low tide level, L.obtusata, gut sample, replicate 6	107288	31798	129
16	DZOB_LW_L_obt_tent1	Dalniye Zelentsy Oscar Bay, lobworm zone, low tide level, L.obtusata, body surface sample, replicate 1	85602	28014	60
17	DZOB_LW_L_obt_tent2	Dalniye Zelentsy Oscar Bay, lobworm zone, low tide level, L.obtusata, body surface sample, replicate 2	104432	38193	79
18	DZOB_LW_L_ser_BF1	Dalniye Zelentsy Oscar Bay, lobworm zone, low tide level, F.serratus, environmental sample, replicate 1	132118	38447	105
19	DZOB_LW_L_stones_BF1	Dalniye Zelentsy Oscar Bay, lobworm zone, low tide level, stones, environmental sample, replicate 1	67492	8443	157
20	DZOB_LW_L_stones_BF2	Dalniye Zelentsy Oscar Bay, lobworm zone, low tide level, stones, environmental sample, replicate 2	76836	22215	45
21	DZOB_LW_L_ves_BF2	Dalniye Zelentsy Oscar Bay, lobworm zone, low tide level, F.vesiculosus, environmental sample, replicate 1	88674	28866	70
22	DZOB_LW_M_nod_BF1	Dalniye Zelentsy Oscar Bay, lobworm zone, middle tide level, A.nodosum, environmental sample, replicate 1	96738	26365	69
23	DZOB_LW_M_nod_BF2	Dalniye Zelentsy Oscar Bay, lobworm zone, middle tide level, A.nodosum, environmental sample, replicate 2	73282	21497	43
24	DZOB_LW_M_nod_BF3	Dalniye Zelentsy Oscar Bay, lobworm zone, middle tide level, A.nodosum, environmental sample, replicate 3	72806	19365	35
25	DZOB_LW_M_obt_gut1	Dalniye Zelentsy Oscar Bay, lobworm zone, middle tide level, L.obtusata, gut sample, replicate 1	81014	22482	156
26	DZOB_LW_M_obt_gut3	Dalniye Zelentsy Oscar Bay, lobworm zone, middle tide level, L.obtusata, gut sample, replicate 2	70900	23471	96
27	DZOB_LW_M_obt_gut4	Dalniye Zelentsy Oscar Bay, lobworm zone, middle tide level, L.obtusata, gut sample, replicate 3	67536	22309	61
28	DZOB_LW_M_obt_gut5	Dalniye Zelentsy Oscar Bay, lobworm zone, middle tide level, L.obtusata, gut sample, replicate 4	82366	24095	91
29	DZOB_LW_M_obt_gut6	Dalniye Zelentsy Oscar Bay, lobworm zone, middle tide level, L.obtusata, gut sample, replicate 5	99692	28686	56
30	DZOB_LW_M_obt_gut7	Dalniye Zelentsy Oscar Bay, lobworm zone, middle tide level, L.obtusata, gut sample, replicate 6	79098	28092	75
31	DZOB_LW_M_obt_gut8	Dalniye Zelentsy Oscar Bay, lobworm zone, middle tide level, L.obtusata, gut sample, replicate 7	85436	19234	168
32	DZOB_LW_M_obt_tent1	Dalniye Zelentsy Oscar Bay, lobworm zone, middle tide level, L.obtusata, body surface sample, replicate 1	87136	32456	59
33	DZOB_LW_M_obt_tent2	Dalniye Zelentsy Oscar Bay, lobworm zone, middle tide level, L.obtusata, body surface sample, replicate 2	88204	30020	57
34	DZOB_LW_M_stones_BF1	Dalniye Zelentsy Oscar Bay, lobworm zone, middle tide level, stones, environmental sample, replicate 1	108444	16251	220
35	DZOB_LW_M_stones_BF2	Dalniye Zelentsy Oscar Bay, lobworm zone, middle tide level, stones, environmental sample, replicate 2	20516	6930	39
36	DZOB_LW_M_stones_BF3	Dalniye Zelentsy Oscar Bay, lobworm zone, middle tide level, stones, environmental sample, replicate 3	68156	11965	203
37	DZOB_LW_M_ves_BF3	Dalniye Zelentsy Oscar Bay, lobworm zone, middle tide level, F.vesiculosus, environmental sample, replicate 1	73154	1393	33
38	DZYB_L_fab_gut1	Dalniye Zelentsy Yarnyshnaya Bay, low tide level, L.fabalis, gut sample, replicate 1	93226	20520	43
39	DZYB_L_fab_gut2	Dalniye Zelentsy Yarnyshnaya Bay, low tide level, L.fabalis, gut sample, replicate 2	41858	14069	36
40	DZYB_L_fab_gut3	Dalniye Zelentsy Yarnyshnaya Bay, low tide level, L.fabalis, gut sample, replicate 3	115206	26503	80
41	DZYB_L_fab_gut4	Dalniye Zelentsy Yarnyshnaya Bay, low tide level, L.fabalis, gut sample, replicate 4	92650	24658	79
42	DZYB_L_fab_gut5	Dalniye Zelentsy Yarnyshnaya Bay, low tide level, L.fabalis, gut sample, replicate 5	528	37	2
43	DZYB_L_fab_gut6	Dalniye Zelentsy Yarnyshnaya Bay, low tide level, L.fabalis, gut sample, replicate 6	78984	22800	57
44	DZYB_L_fab_gut7	Dalniye Zelentsy Yarnyshnaya Bay, low tide level, L.fabalis, gut sample, replicate 7	88302	27585	138
45	DZYB_L_fab_gut8	Dalniye Zelentsy Yarnyshnaya Bay, low tide level, L.fabalis, gut sample, replicate 8	71746	29668	11
46	DZYB_L_fab_tent1	Dalniye Zelentsy Yarnyshnaya Bay, low tide level, L.fabalis, body surface sample, replicate 1	388794	103943	225
47	DZYB_L_nod_BF1	Dalniye Zelentsy Yarnyshnaya Bay, low tide level, A.nodosum, environmental sample, replicate 1	56874	2129	46
48	DZYB_L_obt_gut1	Dalniye Zelentsy Yarnyshnaya Bay, low tide level, L.obtusata, gut sample, replicate 1	109130	39489	76
49	DZYB_L_obt_gut2	Dalniye Zelentsy Yarnyshnaya Bay, low tide level, L.obtusata, gut sample, replicate 2	100284	34205	140
50	DZYB_L_obt_gut3	Dalniye Zelentsy Yarnyshnaya Bay, low tide level, L.obtusata, gut sample, replicate 3	90360	29586	114
51	DZYB_L_obt_gut4	Dalniye Zelentsy Yarnyshnaya Bay, low tide level, L.obtusata, gut sample, replicate 4	78964	22018	138
52	DZYB_L_obt_gut5	Dalniye Zelentsy Yarnyshnaya Bay, low tide level, L.obtusata, gut sample, replicate 5	79892	21077	119
53	DZYB_L_obt_gut6	Dalniye Zelentsy Yarnyshnaya Bay, low tide level, L.obtusata, gut sample, replicate 6	90264	27245	117
54	DZYB_L_obt_gut7	Dalniye Zelentsy Yarnyshnaya Bay, low tide level, L.obtusata, gut sample, replicate 7	76852	29515	45
55	DZYB_L_obt_tent1	Dalniye Zelentsy Yarnyshnaya Bay, low tide level, L.obtusata, body surface sample, replicate 1	73520	25914	70
56	DZYB_L_obt_tent2	Dalniye Zelentsy Yarnyshnaya Bay, low tide level, L.obtusata, body surface sample, replicate 2	56362	15891	63
57	DZYB_L_ser_BF1	Dalniye Zelentsy Yarnyshnaya Bay, low tide level, F.serratus, environmental sample, replicate 1	95768	4368	53
58	DZYB_L_ser_BF2	Dalniye Zelentsy Yarnyshnaya Bay, low tide level, F.serratus, environmental sample, replicate 2	95638	17828	122
59	DZYB_L_stones_BF3	Dalniye Zelentsy Yarnyshnaya Bay, low tide level, stones, environmental sample, replicate 1	218074	15728	146
60	DZYB_L_ves_BF1	Dalniye Zelentsy Yarnyshnaya Bay, low tide level, F.vesiculosus, environmental sample, replicate 1	82072	4005	96
61	DZYB_M_obt_gut1	Dalniye Zelentsy Yarnyshnaya Bay, middle tide level, L.obtusata, gut sample, replicate 1	89542	17993	230
62	DZYB_M_obt_gut2	Dalniye Zelentsy Yarnyshnaya Bay, middle tide level, L.obtusata, gut sample, replicate 2	97086	27364	97
63	DZYB_M_obt_gut3	Dalniye Zelentsy Yarnyshnaya Bay, middle tide level, L.obtusata, gut sample, replicate 3	89848	21546	97
64	DZYB_M_obt_gut4	Dalniye Zelentsy Yarnyshnaya Bay, middle tide level, L.obtusata, gut sample, replicate 4	91704	11717	139
65	DZYB_M_obt_gut5	Dalniye Zelentsy Yarnyshnaya Bay, middle tide level, L.obtusata, gut sample, replicate 5	78798	21785	111
66	DZYB_M_obt_gut6	Dalniye Zelentsy Yarnyshnaya Bay, middle tide level, L.obtusata, gut sample, replicate 6	76258	18554	98
67	DZYB_M_obt_gut7	Dalniye Zelentsy Yarnyshnaya Bay, middle tide level, L.obtusata, gut sample, replicate 7	88430	22404	175
68	DZYB_M_obt_gut8	Dalniye Zelentsy Yarnyshnaya Bay, middle tide level, L.obtusata, gut sample, replicate 8	80378	20585	74
69	DZYB_M_obt_tent1	Dalniye Zelentsy Yarnyshnaya Bay, middle tide level, L.obtusata, body surface sample, replicate 1	64752	22461	70
70	DZYB_M_obt_tent2	Dalniye Zelentsy Yarnyshnaya Bay, middle tide level, L.obtusata, body surface sample, replicate 2	79282	28959	88
71	DZYB_M_red_BF1	Dalniye Zelentsy Yarnyshnaya Bay, middle tide level, Red algae, environmental sample, replicate 1	78526	11934	215
72	DZYB_M_red_BF2	Dalniye Zelentsy Yarnyshnaya Bay, middle tide level, Red algae, environmental sample, replicate 2	165950	41073	128
73	DZYB_M_red_BF3	Dalniye Zelentsy Yarnyshnaya Bay, middle tide level, Red algae, environmental sample, replicate 3	65308	9809	218
74	DZYB_M_stones_BF2	Dalniye Zelentsy Yarnyshnaya Bay, middle tide level, stones, environmental sample, replicate 1	64078	3301	50
75	DZYB_M_stones_BF3	Dalniye Zelentsy Yarnyshnaya Bay, middle tide level, stones, environmental sample, replicate 2	69058	1463	42
76	DZYB_M_ves_BF2	Dalniye Zelentsy Yarnyshnaya Bay, middle tide level, F.vesiculosus, environmental sample, replicate 1	81918	2137	49
96	L11_L_fab_gut2	Levaya Bay, Autumn, low tide level, L.fabalis, gut sample, replicate 1	113938	35434	103
97	L11_L_fab_gut3	Levaya Bay, Autumn, low tide level, L.fabalis, gut sample, replicate 2	86920	26925	89
98	L11_L_fab_gut4	Levaya Bay, Autumn, low tide level, L.fabalis, gut sample, replicate 3	92420	28552	98
99	L11_L_fab_gut5	Levaya Bay, Autumn, low tide level, L.fabalis, gut sample, replicate 4	96810	26443	108
100	L11_L_fab_gut6	Levaya Bay, Autumn, low tide level, L.fabalis, gut sample, replicate 5	113718	31967	75
101	L11_L_fab_gut7	Levaya Bay, Autumn, low tide level, L.fabalis, gut sample, replicate 6	79594	23047	85
102	L11_L_fab_gut8	Levaya Bay, Autumn, low tide level, L.fabalis, gut sample, replicate 7	93900	30371	102
103	L11_L_fab_tent1	Levaya Bay, Autumn, low tide level, L.fabalis, body surface sample, replicate 1	128192	33191	86
104	L11_L_fab_tent2	Levaya Bay, Autumn, low tide level, L.fabalis, body surface sample, replicate 2	112332	20538	95
105	L11_L_fill_BF1	Levaya Bay, Autumn, low tide level, filamentous algae, environmental sample, replicate 1	155344	45747	157
106	L11_L_fill_BF2	Levaya Bay, Autumn, low tide level, filamentous algae, environmental sample, replicate 2	162852	8467	141
107	L11_L_fill_BF3	Levaya Bay, Autumn, low tide level, filamentous algae, environmental sample, replicate 3	169720	37823	203
108	L11_L_nod_BF2	Levaya Bay, Autumn, low tide level, A.nodosum, environmental sample, replicate 1	163266	19028	99
109	L11_L_nod_BF3	Levaya Bay, Autumn, low tide level, A.nodosum, environmental sample, replicate 2	171658	17882	114
110	L11_L_obt_gut3	Levaya Bay, Autumn, low tide level, L.obtusata, gut sample, replicate 1	57844	17338	73
111	L11_L_obt_gut4	Levaya Bay, Autumn, low tide level, L.obtusata, gut sample, replicate 2	74838	22953	93
112	L11_L_obt_gut5	Levaya Bay, Autumn, low tide level, L.obtusata, gut sample, replicate 3	834	52	1
113	L11_L_obt_gut6	Levaya Bay, Autumn, low tide level, L.obtusata, gut sample, replicate 4	72224	12960	54
114	L11_L_obt_gut7	Levaya Bay, Autumn, low tide level, L.obtusata, gut sample, replicate 5	556	36	1
115	L11_L_obt_gut8	Levaya Bay, Autumn, low tide level, L.obtusata, gut sample, replicate 6	110232	34057	143
116	L11_L_obt_tent1	Levaya Bay, Autumn, low tide level, L.obtusata, body surface sample, replicate 1	105330	34198	99
117	L11_L_obt_tent2	Levaya Bay, Autumn, low tide level, L.obtusata, body surface sample, replicate 2	93180	30533	122
118	L11_L_stones_BF1	Levaya Bay, Autumn, low tide level, stones, environmental sample, replicate 1	178440	37531	116
119	L11_L_stones_BF2	Levaya Bay, Autumn, low tide level, stones, environmental sample, replicate 2	306332	65367	186
120	L11_L_stones_BF3	Levaya Bay, Autumn, low tide level, stones, environmental sample, replicate 3	161522	49395	131
121	L11_U_fill_BF1	Levaya Bay, Autumn, up tide level, filamentous algae, environmental sample, replicate 1	89730	24227	138
122	L11_U_nod_BF2	Levaya Bay, Autumn, up tide level, A.nodosum, environmental sample, replicate 1	171148	44232	143
123	L11_U_obt_gut1	Levaya Bay, Autumn, up tide level, L.obtusata, gut sample, replicate 1	334206	12471	78
124	L11_U_obt_gut2	Levaya Bay, Autumn, up tide level, L.obtusata, gut sample, replicate 2	158652	26831	102
125	L11_U_obt_gut3	Levaya Bay, Autumn, up tide level, L.obtusata, gut sample, replicate 3	265946	41642	130
126	L11_U_obt_gut4	Levaya Bay, Autumn, up tide level, L.obtusata, gut sample, replicate 4	257180	44543	130
127	L11_U_obt_gut5	Levaya Bay, Autumn, up tide level, L.obtusata, gut sample, replicate 5	159726	45616	128
128	L11_U_obt_gut8	Levaya Bay, Autumn, up tide level, L.obtusata, gut sample, replicate 6	196246	40226	200
129	L11_U_obt_tent2	Levaya Bay, Autumn, up tide level, L.obtusata, body surface sample, replicate 1	80436	26056	105
130	L11_U_stones_BF1	Levaya Bay, Autumn, up tide level, stones, environmental sample, replicate 1	177190	44194	237
131	L11_U_stones_BF3	Levaya Bay, Autumn, up tide level, stones, environmental sample, replicate 2	166800	47094	180
132	L5_L_fab_gut1	Levaya Bay, June_22, low tide level, L.fabalis, gut sample, replicate 1	116140	21991	217
133	L5_L_fab_gut3	Levaya Bay, June_22, low tide level, L.fabalis, gut sample, replicate 2	147228	30579	138
134	L5_L_fab_gut5	Levaya Bay, June_22, low tide level, L.fabalis, gut sample, replicate 3	144840	20435	193
135	L5_L_fab_gut6	Levaya Bay, June_22, low tide level, L.fabalis, gut sample, replicate 4	140222	11882	144
136	L5_L_fab_gut7	Levaya Bay, June_22, low tide level, L.fabalis, gut sample, replicate 5	118402	26664	262
137	L5_L_fab_gut8	Levaya Bay, June_22, low tide level, L.fabalis, gut sample, replicate 6	155628	34145	225
138	L5_L_nod_BF2	Levaya Bay, June_22, low tide level, A.nodosum, environmental sample, replicate 1	145356	43426	133
139	L5_L_obt_gut1	Levaya Bay, June_22, low tide level, L.obtusata, gut sample, replicate 1	118608	16678	178
140	L5_L_obt_gut3	Levaya Bay, June_22, low tide level, L.obtusata, gut sample, replicate 2	120278	15034	163
141	L5_L_obt_gut4	Levaya Bay, June_22, low tide level, L.obtusata, gut sample, replicate 3	92776	28459	43
142	L5_L_obt_gut7	Levaya Bay, June_22, low tide level, L.obtusata, gut sample, replicate 4	118840	13712	121
143	L5_L_obt_gut8	Levaya Bay, June_22, low tide level, L.obtusata, gut sample, replicate 5	56328	16805	146
144	L5_L_stones_BF2	Levaya Bay, June_22, low tide level, stones, environmental sample, replicate 1	160956	17068	257
145	L5_L_ves_BF3	Levaya Bay, June_22, low tide level, F.vesiculosus, environmental sample, replicate 1	136840	7410	118
146	L5_U_fill_BF1	Levaya Bay, June_22, up tide level, filamentous algae, environmental sample, replicate 1	153424	17463	244
147	L5_U_fill_BF2	Levaya Bay, June_22, up tide level, filamentous algae, environmental sample, replicate 2	151832	33049	232
148	L5_U_nod_BF1	Levaya Bay, June_22, up tide level, A.nodosum, environmental sample, replicate 1	75852	23873	83
149	L5_U_nod_BF3	Levaya Bay, June_22, up tide level, A.nodosum, environmental sample, replicate 2	173268	53460	143
150	L5_U_obt_gut1	Levaya Bay, June_22, up tide level, L.obtusata, gut sample, replicate 1	139642	33845	240
151	L5_U_obt_gut2	Levaya Bay, June_22, up tide level, L.obtusata, gut sample, replicate 2	149910	15707	133
152	L5_U_obt_gut4	Levaya Bay, June_22, up tide level, L.obtusata, gut sample, replicate 3	163856	30045	199
153	L5_U_obt_gut5	Levaya Bay, June_22, up tide level, L.obtusata, gut sample, replicate 4	103814	16548	123
154	L5_U_obt_gut6	Levaya Bay, June_22, up tide level, L.obtusata, gut sample, replicate 5	156256	25632	208
155	L5_U_obt_gut8	Levaya Bay, June_22, up tide level, L.obtusata, gut sample, replicate 6	148490	31635	190
156	L5_U_obt_tent2	Levaya Bay, June_22, up tide level, L.obtusata, body surface sample, replicate 1	125256	42227	148

## Sheet: Table_S2_Shotgun
Name	Number of reads before trimming	Number of reads after trimming	Number of taxons
Littorina obtusata feces	13669016	12773696	292467
Littorina fabalis feces	6901576	6373260	49363

## Sheet: Table_S3_Pathways
Pathway	ID	Psychromonas_ingrahamii	Photobacterium_gaetbulicola_Gung47	Aliivibrio_fischeri_ATCC_7744	Photobacterium_damselae	Pseudoalteromonas_carrageenovora	Maribacter_sp_1_2014MBL_MicDiv	Vibrio_splendidus	Luteolibacter_ambystomatis	Rubripirellula_lacrimiformis	Pseudomonas_stutzeri	Vibrio_breoganii	Vibrio_sp_VB16	Aliivibrio_fischeri_MJ11	Colwellia_psychrerythraea	Vibrio_algicola	Aliivibrio_salmonicida	Vibrio_ciclytrophicus	Colwellia_sp_20A7	Moritella_marina	Photobacterium_ganghwense	Granulosicoccus_antarcticus	Psychromonas_sp_CNPT3	Luteolibacter_luteus	Pseudoalteromonas_sp_A25	Photobacterium_profundum	Pseudoalteromonas_tunicata
ABC transporters	02010@2x	0.0	0.0	94.0	89.0	50.0	17.0	0.0	52.0	37.0	98.0	0.0	0.0	98.0	66.0	98.0	91.0	0.0	56.0	0.0	0.0	0.0	79.0	63.0	37.0	0.0	47.0
ABC transporters 1	02010@2x	21.0	20.0	0.0	0.0	0.0	0.0	26.0	0.0	0.0	0.0	11.0	40.0	0.0	0.0	0.0	0.0	0.0	0.0	12.0	19.0	67.0	0.0	0.0	0.0	29.0	0.0
AMPK signaling pathway	04152@2x	3.0	4.0	4.0	2.0	2.0	2.0	4.0	3.0	4.0	2.0	4.0	4.0	4.0	2.0	3.0	4.0	0.0	2.0	3.0	3.0	2.0	2.0	4.0	3.0	3.0	3.0
ATP-dependent chromatin remodeling	03082@2x	0.0	0.0	0.0	0.0	0.0	0.0	0.0	1.0	0.0	0.0	0.0	0.0	0.0	0.0	0.0	0.0	0.0	0.0	0.0	0.0	0.0	0.0	1.0	0.0	0.0	0.0
Acarbose and validamycin biosynthesis	00525@2x	2.0	0.0	2.0	0.0	2.0	2.0	2.0	1.0	3.0	2.0	2.0	0.0	2.0	0.0	0.0	2.0	0.0	2.0	2.0	2.0	2.0	0.0	2.0	0.0	1.0	2.0
Acute myeloid leukemia	05221@2x	0.0	0.0	0.0	0.0	0.0	0.0	0.0	0.0	1.0	0.0	0.0	0.0	0.0	0.0	0.0	0.0	0.0	0.0	0.0	0.0	0.0	0.0	1.0	0.0	0.0	0.0
Adipocytokine signaling pathway	04920@2x	1.0	1.0	1.0	1.0	1.0	1.0	1.0	1.0	2.0	1.0	1.0	1.0	1.0	1.0	1.0	1.0	0.0	1.0	1.0	1.0	1.0	1.0	3.0	1.0	1.0	1.0
Adrenergic signaling in cardiomyocytes	04261@2x	0.0	0.0	0.0	0.0	0.0	0.0	0.0	0.0	2.0	0.0	0.0	0.0	0.0	0.0	0.0	0.0	0.0	1.0	0.0	0.0	0.0	0.0	0.0	1.0	0.0	1.0
African trypanosomiasis	05143@2x	1.0	0.0	0.0	1.0	1.0	1.0	1.0	0.0	1.0	2.0	0.0	0.0	1.0	1.0	0.0	0.0	0.0	1.0	1.0	1.0	1.0	1.0	0.0	1.0	1.0	1.0
Alanine, aspartate and glutamate metabolism	00250@2x	23.0	31.0	26.0	27.0	27.0	25.0	29.0	20.0	24.0	24.0	30.0	26.0	26.0	28.0	24.0	28.0	27.0	24.0	26.0	28.0	26.0	25.0	21.0	27.0	28.0	28.0
Alcoholic liver disease	04936@2x	2.0	2.0	2.0	2.0	2.0	3.0	3.0	2.0	4.0	3.0	2.0	3.0	2.0	2.0	2.0	2.0	0.0	3.0	2.0	3.0	4.0	1.0	3.0	2.0	4.0	2.0
Alcoholism	05034@2x	0.0	1.0	2.0	0.0	1.0	1.0	0.0	2.0	2.0	0.0	1.0	0.0	2.0	0.0	0.0	1.0	0.0	0.0	1.0	0.0	2.0	0.0	1.0	3.0	2.0	1.0
Aldosterone synthesis and secretion	04925@2x	0.0	0.0	0.0	0.0	2.0	0.0	0.0	1.0	2.0	1.0	0.0	0.0	0.0	1.0	1.0	0.0	0.0	1.0	0.0	0.0	0.0	0.0	1.0	1.0	0.0	1.0
Alzheimer disease	05010@2x	5.0	5.0	6.0	5.0	5.0	1.0	5.0	2.0	4.0	5.0	6.0	5.0	6.0	7.0	5.0	5.0	0.0	8.0	5.0	5.0	7.0	4.0	4.0	6.0	5.0	5.0
Amino sugar and nucleotide sugar metabolism	00520@2x	37.0	40.0	34.0	41.0	25.0	27.0	34.0	34.0	33.0	24.0	31.0	47.0	38.0	30.0	29.0	31.0	33.0	24.0	31.0	30.0	40.0	36.0	32.0	35.0	42.0	34.0
Aminoacyl-tRNA biosynthesis	00970@2x	23.0	24.0	24.0	24.0	24.0	23.0	24.0	25.0	26.0	26.0	24.0	24.0	24.0	23.0	23.0	24.0	0.0	23.0	23.0	23.0	26.0	24.0	25.0	24.0	25.0	24.0
Aminobenzoate degradation	00627@2x	4.0	4.0	3.0	2.0	4.0	3.0	2.0	1.0	2.0	3.0	3.0	6.0	3.0	6.0	2.0	3.0	0.0	3.0	2.0	6.0	0.0	2.0	2.0	1.0	7.0	2.0
Aminobenzoate degradation	00627@2x	0.0	0.0	0.0	0.0	0.0	0.0	0.0	0.0	0.0	0.0	0.0	0.0	0.0	0.0	0.0	0.0	0.0	0.0	0.0	0.0	11.0	0.0	0.0	0.0	0.0	0.0
Amoebiasis	05146@2x	1.0	1.0	1.0	1.0	1.0	1.0	1.0	0.0	0.0	0.0	1.0	1.0	1.0	1.0	1.0	2.0	0.0	2.0	1.0	2.0	2.0	1.0	1.0	1.0	1.0	1.0
Amphetamine addiction	05031@2x	0.0	1.0	2.0	0.0	0.0	1.0	0.0	1.0	2.0	0.0	1.0	0.0	2.0	0.0	0.0	1.0	0.0	1.0	1.0	0.0	2.0	0.0	0.0	3.0	2.0	0.0
Amyotrophic lateral sclerosis	05014@2x	4.0	4.0	5.0	5.0	5.0	2.0	5.0	4.0	5.0	7.0	5.0	4.0	6.0	6.0	4.0	5.0	0.0	5.0	5.0	5.0	8.0	3.0	6.0	4.0	5.0	5.0
Antifolate resistance	01523@2x	4.0	4.0	4.0	4.0	4.0	4.0	4.0	4.0	4.0	4.0	4.0	4.0	4.0	5.0	4.0	4.0	0.0	4.0	4.0	4.0	4.0	4.0	6.0	4.0	5.0	4.0
Antigen processing and presentation	04612@2x	1.0	1.0	1.0	1.0	1.0	2.0	1.0	1.0	1.0	1.0	1.0	1.0	1.0	1.0	1.0	1.0	0.0	1.0	1.0	1.0	1.0	1.0	1.0	1.0	1.0	1.0
Apelin signaling pathway	04371@2x	0.0	0.0	0.0	0.0	0.0	0.0	0.0	0.0	3.0	0.0	0.0	0.0	0.0	0.0	0.0	0.0	0.0	0.0	0.0	0.0	0.0	0.0	0.0	0.0	0.0	1.0
Apoptosis	04210@2x	1.0	0.0	0.0	0.0	1.0	3.0	1.0	1.0	1.0	1.0	0.0	0.0	0.0	2.0	0.0	0.0	0.0	1.0	0.0	0.0	1.0	0.0	3.0	0.0	2.0	0.0
Apoptosis - fly	04214@2x	1.0	1.0	1.0	1.0	1.0	1.0	1.0	1.0	2.0	1.0	1.0	1.0	1.0	2.0	1.0	1.0	0.0	1.0	1.0	1.0	1.0	1.0	2.0	1.0	1.0	1.0
Apoptosis - multiple species	04215@2x	0.0	0.0	0.0	0.0	0.0	0.0	0.0	0.0	0.0	1.0	0.0	0.0	0.0	1.0	0.0	0.0	0.0	0.0	0.0	0.0	1.0	0.0	1.0	0.0	0.0	0.0
Arabinogalactan biosynthesis - Mycobacterium	00572@2x	2.0	1.0	1.0	1.0	0.0	0.0	0.0	0.0	1.0	0.0	1.0	1.0	1.0	1.0	0.0	0.0	0.0	0.0	1.0	2.0	1.0	0.0	1.0	1.0	1.0	1.0
Arachidonic acid metabolism	00590@2x	1.0	0.0	1.0	1.0	2.0	1.0	1.0	0.0	0.0	0.0	0.0	0.0	1.0	2.0	1.0	1.0	1.0	2.0	1.0	0.0	1.0	0.0	0.0	2.0	2.0	2.0
Arginine and proline metabolism	00330@2x	14.0	15.0	16.0	14.0	20.0	17.0	16.0	13.0	17.0	20.0	20.0	14.0	17.0	20.0	14.0	18.0	16.0	17.0	11.0	22.0	26.0	10.0	13.0	22.0	19.0	22.0
Arginine biosynthesis	00220@2x	0.0	0.0	0.0	0.0	0.0	0.0	0.0	0.0	0.0	0.0	0.0	0.0	0.0	0.0	0.0	0.0	0.0	0.0	0.0	0.0	0.0	9.0	0.0	0.0	0.0	0.0
Arginine biosynthesis	00220@2x	17.0	19.0	18.0	17.0	13.0	12.0	19.0	12.0	14.0	20.0	14.0	14.0	18.0	15.0	15.0	15.0	18.0	18.0	16.0	18.0	20.0	0.0	17.0	14.0	19.0	15.0
Arrhythmogenic right ventricular cardiomyopathy	05412@2x	0.0	0.0	0.0	0.0	0.0	0.0	0.0	0.0	0.0	0.0	0.0	0.0	0.0	0.0	0.0	0.0	0.0	1.0	0.0	0.0	0.0	0.0	1.0	1.0	0.0	1.0
Ascorbate and aldarate metabolism	00053@2x	4.0	6.0	4.0	1.0	4.0	7.0	0.0	7.0	0.0	6.0	3.0	0.0	5.0	4.0	3.0	3.0	6.0	0.0	2.0	3.0	9.0	2.0	0.0	2.0	7.0	3.0
Ascorbate and aldarate metabolism	00053@2x	0.0	0.0	0.0	0.0	0.0	0.0	12.0	0.0	10.0	0.0	0.0	12.0	0.0	0.0	0.0	0.0	0.0	0.0	0.0	0.0	0.0	0.0	10.0	0.0	0.0	0.0
Atrazine degradation	00791@2x	4.0	3.0	3.0	3.0	0.0	0.0	3.0	0.0	0.0	6.0	0.0	0.0	3.0	0.0	3.0	0.0	0.0	3.0	3.0	3.0	4.0	0.0	5.0	0.0	5.0	0.0
Autophagy - animal	04140@2x	0.0	0.0	0.0	0.0	0.0	0.0	0.0	0.0	4.0	0.0	0.0	0.0	0.0	0.0	0.0	0.0	0.0	0.0	0.0	0.0	0.0	0.0	0.0	0.0	0.0	0.0
Autophagy - other	04136@2x	0.0	0.0	0.0	0.0	0.0	0.0	0.0	0.0	1.0	0.0	0.0	0.0	0.0	0.0	0.0	0.0	0.0	0.0	0.0	0.0	0.0	0.0	0.0	0.0	0.0	0.0
Autophagy - yeast	04138@2x	0.0	0.0	0.0	0.0	0.0	1.0	1.0	0.0	1.0	0.0	0.0	0.0	0.0	0.0	0.0	0.0	0.0	0.0	0.0	0.0	1.0	0.0	1.0	1.0	0.0	1.0
Axon guidance	04360@2x	0.0	0.0	0.0	0.0	0.0	0.0	0.0	0.0	1.0	0.0	0.0	0.0	0.0	0.0	0.0	0.0	0.0	0.0	0.0	0.0	0.0	0.0	0.0	0.0	0.0	0.0
Axon regeneration	04361@2x	1.0	1.0	1.0	1.0	1.0	1.0	1.0	1.0	5.0	1.0	2.0	1.0	1.0	2.0	1.0	1.0	0.0	2.0	1.0	1.0	3.0	1.0	0.0	2.0	2.0	1.0
B cell receptor signaling pathway	04662@2x	0.0	0.0	0.0	0.0	0.0	0.0	0.0	0.0	0.0	0.0	0.0	0.0	0.0	0.0	0.0	0.0	0.0	0.0	0.0	0.0	0.0	0.0	1.0	0.0	0.0	0.0
Bacterial chemotaxis	02030@2x	8.0	0.0	0.0	0.0	0.0	2.0	0.0	3.0	0.0	0.0	2.0	0.0	0.0	0.0	3.0	0.0	0.0	0.0	0.0	0.0	0.0	0.0	4.0	0.0	0.0	0.0
Bacterial chemotaxis	02030@2x	0.0	18.0	19.0	17.0	17.0	0.0	17.0	0.0	13.0	15.0	0.0	16.0	19.0	16.0	0.0	15.0	0.0	16.0	17.0	18.0	13.0	18.0	0.0	18.0	18.0	19.0
Bacterial invasion of epithelial cells	05100@2x	0.0	0.0	0.0	0.0	0.0	0.0	0.0	1.0	0.0	0.0	0.0	0.0	0.0	0.0	0.0	0.0	0.0	0.0	0.0	0.0	0.0	0.0	0.0	1.0	0.0	0.0
Bacterial secretion system	03070@2x	0.0	0.0	0.0	0.0	0.0	9.0	0.0	0.0	0.0	0.0	0.0	0.0	0.0	0.0	0.0	0.0	0.0	0.0	0.0	0.0	0.0	0.0	0.0	0.0	0.0	0.0
Bacterial secretion system	03070@2x	27.0	28.0	32.0	31.0	31.0	0.0	29.0	13.0	14.0	30.0	26.0	26.0	31.0	26.0	24.0	31.0	0.0	31.0	23.0	25.0	31.0	31.0	14.0	24.0	23.0	28.0
Basal transcription factors	03022@2x	0.0	0.0	1.0	0.0	1.0	0.0	0.0	0.0	1.0	1.0	0.0	0.0	1.0	1.0	0.0	0.0	0.0	0.0	0.0	0.0	1.0	0.0	0.0	1.0	0.0	0.0
Base excision repair	03410@2x	9.0	0.0	0.0	0.0	0.0	9.0	0.0	0.0	0.0	0.0	0.0	0.0	0.0	0.0	0.0	0.0	0.0	0.0	0.0	0.0	0.0	0.0	0.0	0.0	0.0	0.0
Base excision repair	03410@2x	0.0	11.0	10.0	10.0	11.0	0.0	11.0	14.0	12.0	11.0	11.0	10.0	10.0	10.0	10.0	11.0	0.0	10.0	11.0	11.0	11.0	10.0	15.0	10.0	12.0	10.0
Benzoate degradation	00362@2x	7.0	8.0	6.0	6.0	8.0	0.0	6.0	4.0	4.0	0.0	6.0	9.0	5.0	9.0	4.0	5.0	0.0	0.0	5.0	0.0	0.0	2.0	5.0	6.0	9.0	5.0
Benzoate degradation	00362@2x	0.0	0.0	0.0	0.0	0.0	11.0	0.0	0.0	0.0	23.0	0.0	0.0	0.0	0.0	0.0	0.0	0.0	10.0	0.0	10.0	16.0	0.0	0.0	0.0	0.0	0.0
Betalain biosynthesis	00965@2x	0.0	1.0	0.0	0.0	1.0	0.0	0.0	1.0	1.0	1.0	1.0	1.0	0.0	0.0	0.0	0.0	0.0	0.0	0.0	0.0	2.0	0.0	0.0	1.0	1.0	0.0
Bile secretion	04976@2x	0.0	1.0	1.0	0.0	1.0	0.0	1.0	1.0	1.0	0.0	1.0	1.0	1.0	1.0	0.0	1.0	0.0	0.0	0.0	0.0	0.0	1.0	3.0	0.0	1.0	0.0
Biofilm formation - Escherichia coli	02026@2x	0.0	0.0	0.0	0.0	0.0	6.0	0.0	8.0	0.0	0.0	0.0	0.0	0.0	0.0	0.0	0.0	0.0	0.0	0.0	0.0	0.0	0.0	9.0	0.0	0.0	0.0
Biofilm formation - Escherichia coli	02026@2x	20.0	28.0	29.0	29.0	25.0	0.0	28.0	0.0	12.0	21.0	23.0	29.0	29.0	19.0	23.0	28.0	0.0	17.0	23.0	26.0	16.0	16.0	0.0	22.0	28.0	25.0
Biofilm formation - Pseudomonas aeruginosa	02025@2x	0.0	0.0	0.0	0.0	0.0	7.0	0.0	5.0	0.0	0.0	0.0	0.0	0.0	0.0	8.0	0.0	0.0	0.0	0.0	0.0	0.0	0.0	8.0	0.0	0.0	0.0
Biofilm formation - Pseudomonas aeruginosa	02025@2x	17.0	13.0	23.0	17.0	33.0	0.0	16.0	0.0	19.0	33.0	11.0	14.0	25.0	15.0	0.0	21.0	0.0	24.0	14.0	13.0	25.0	18.0	0.0	16.0	13.0	22.0
Biofilm formation - Vibrio cholerae	05111@2x	0.0	0.0	0.0	0.0	0.0	6.0	0.0	9.0	0.0	0.0	0.0	0.0	0.0	0.0	0.0	0.0	0.0	0.0	0.0	0.0	0.0	0.0	0.0	0.0	0.0	0.0
Biofilm formation - Vibrio cholerae	05111@2x	28.0	30.0	30.0	29.0	24.0	0.0	28.0	0.0	14.0	25.0	24.0	27.0	29.0	26.0	22.0	28.0	0.0	26.0	28.0	27.0	23.0	30.0	10.0	25.0	26.0	26.0
Biosynthesis of ansamycins	01051@2x	1.0	1.0	1.0	1.0	1.0	1.0	1.0	1.0	1.0	1.0	1.0	1.0	1.0	1.0	1.0	1.0	0.0	1.0	1.0	1.0	1.0	1.0	1.0	1.0	1.0	1.0
Biosynthesis of siderophore group nonribosomal peptides	01053@2x	2.0	1.0	1.0	1.0	0.0	2.0	9.0	1.0	1.0	1.0	1.0	2.0	1.0	1.0	1.0	1.0	0.0	0.0	1.0	7.0	0.0	1.0	1.0	3.0	2.0	3.0
Biosynthesis of unsaturated fatty acids	01040@2x	3.0	4.0	4.0	3.0	5.0	4.0	4.0	2.0	2.0	4.0	4.0	4.0	4.0	5.0	4.0	4.0	4.0	5.0	6.0	5.0	2.0	2.0	2.0	3.0	4.0	5.0
Biosynthesis of vancomycin group antibiotics	01055@2x	1.0	0.0	1.0	0.0	1.0	1.0	1.0	1.0	1.0	1.0	1.0	0.0	1.0	0.0	0.0	1.0	0.0	1.0	1.0	1.0	1.0	0.0	1.0	0.0	1.0	1.0
Biosynthesis of various antibiotics	00998@2x	1.0	1.0	2.0	1.0	1.0	2.0	1.0	1.0	2.0	1.0	1.0	1.0	2.0	2.0	1.0	1.0	0.0	2.0	2.0	1.0	2.0	1.0	1.0	2.0	2.0	2.0
Biosynthesis of various other secondary metabolites	00997@2x	0.0	1.0	4.0	0.0	3.0	1.0	0.0	0.0	1.0	2.0	0.0	0.0	3.0	1.0	0.0	3.0	0.0	1.0	3.0	1.0	0.0	1.0	0.0	2.0	1.0	2.0
Biosynthesis of various plant secondary metabolites	00999@2x	3.0	3.0	3.0	2.0	3.0	3.0	3.0	2.0	2.0	3.0	3.0	3.0	3.0	3.0	2.0	3.0	0.0	3.0	2.0	3.0	3.0	2.0	2.0	3.0	4.0	3.0
Biotin metabolism	00780@2x	0.0	0.0	0.0	0.0	0.0	8.0	0.0	7.0	9.0	0.0	0.0	0.0	0.0	0.0	0.0	0.0	0.0	8.0	0.0	0.0	8.0	0.0	7.0	0.0	0.0	0.0
Biotin metabolism	00780@2x	11.0	12.0	11.0	12.0	11.0	0.0	11.0	0.0	0.0	12.0	11.0	11.0	11.0	11.0	11.0	11.0	0.0	0.0	11.0	11.0	0.0	11.0	0.0	11.0	12.0	11.0
Bladder cancer	05219@2x	1.0	1.0	1.0	1.0	0.0	0.0	1.0	0.0	1.0	0.0	1.0	1.0	1.0	1.0	1.0	1.0	0.0	1.0	1.0	1.0	0.0	1.0	0.0	0.0	1.0	0.0
Breast cancer	05224@2x	0.0	0.0	0.0	0.0	0.0	0.0	0.0	0.0	1.0	0.0	0.0	0.0	0.0	0.0	0.0	0.0	0.0	0.0	0.0	0.0	0.0	0.0	0.0	0.0	0.0	0.0
Butanoate metabolism	00650@2x	0.0	0.0	0.0	0.0	0.0	0.0	0.0	0.0	0.0	0.0	0.0	0.0	0.0	0.0	0.0	0.0	0.0	0.0	0.0	0.0	0.0	0.0	8.0	0.0	0.0	0.0
Butanoate metabolism	00650@2x	24.0	28.0	17.0	24.0	16.0	17.0	21.0	10.0	13.0	26.0	21.0	26.0	17.0	26.0	16.0	18.0	22.0	19.0	21.0	31.0	33.0	16.0	0.0	18.0	29.0	16.0
C-type lectin receptor signaling pathway	04625@2x	0.0	0.0	0.0	0.0	0.0	0.0	0.0	0.0	0.0	0.0	0.0	0.0	0.0	0.0	0.0	0.0	0.0	0.0	0.0	0.0	0.0	0.0	1.0	0.0	0.0	0.0
C5-Branched dibasic acid metabolism	00660@2x	8.0	7.0	7.0	8.0	7.0	7.0	7.0	7.0	7.0	0.0	7.0	7.0	7.0	7.0	7.0	7.0	7.0	8.0	8.0	7.0	0.0	7.0	7.0	8.0	7.0	7.0
C5-Branched dibasic acid metabolism	00660@2x	0.0	0.0	0.0	0.0	0.0	0.0	0.0	0.0	0.0	10.0	0.0	0.0	0.0	0.0	0.0	0.0	0.0	0.0	0.0	0.0	10.0	0.0	0.0	0.0	0.0	0.0
Caffeine metabolism	00232@2x	0.0	0.0	0.0	0.0	0.0	0.0	0.0	0.0	0.0	0.0	0.0	0.0	0.0	0.0	0.0	0.0	0.0	0.0	0.0	0.0	0.0	0.0	2.0	0.0	0.0	0.0
Calcium signaling pathway	04020@2x	0.0	0.0	1.0	0.0	1.0	0.0	0.0	1.0	2.0	1.0	0.0	0.0	1.0	1.0	1.0	0.0	0.0	1.0	0.0	0.0	0.0	0.0	1.0	1.0	0.0	2.0
Caprolactam degradation	00930@2x	2.0	3.0	2.0	3.0	2.0	1.0	3.0	2.0	2.0	3.0	3.0	2.0	2.0	3.0	2.0	2.0	0.0	3.0	3.0	4.0	5.0	1.0	3.0	2.0	4.0	2.0
Carbapenem biosynthesis	00332@2x	2.0	2.0	2.0	2.0	2.0	2.0	2.0	2.0	2.0	2.0	2.0	2.0	2.0	2.0	2.0	2.0	0.0	2.0	2.0	2.0	2.0	2.0	2.0	2.0	2.0	2.0
Carbohydrate digestion and absorption	04973@2x	0.0	1.0	1.0	1.0	1.0	1.0	1.0	0.0	0.0	1.0	1.0	1.0	1.0	1.0	1.0	1.0	0.0	1.0	0.0	1.0	0.0	1.0	2.0	2.0	1.0	1.0
Carbon fixation in photosynthetic organisms	00710@2x	15.0	15.0	14.0	14.0	14.0	13.0	14.0	12.0	13.0	11.0	15.0	14.0	14.0	12.0	14.0	14.0	15.0	15.0	15.0	14.0	15.0	14.0	12.0	13.0	14.0	14.0
Carbon fixation pathways in prokaryotes	00720@2x	24.0	33.0	29.0	29.0	23.0	24.0	29.0	23.0	24.0	25.0	28.0	28.0	28.0	20.0	28.0	26.0	30.0	21.0	29.0	32.0	32.0	22.0	23.0	23.0	31.0	21.0
Cardiac muscle contraction	04260@2x	3.0	3.0	3.0	3.0	3.0	0.0	3.0	0.0	0.0	3.0	3.0	3.0	3.0	3.0	3.0	3.0	0.0	4.0	3.0	3.0	3.0	3.0	0.0	4.0	3.0	4.0
Carotenoid biosynthesis	00906@2x	0.0	0.0	0.0	0.0	0.0	3.0	1.0	2.0	6.0	3.0	0.0	0.0	0.0	0.0	0.0	0.0	0.0	0.0	2.0	0.0	1.0	0.0	2.0	0.0	1.0	0.0
Cationic antimicrobial peptide CAMP resistance	01503@2x	0.0	0.0	0.0	0.0	0.0	7.0	0.0	8.0	6.0	0.0	0.0	0.0	0.0	0.0	0.0	0.0	0.0	0.0	0.0	0.0	0.0	0.0	8.0	0.0	0.0	0.0
Cationic antimicrobial peptide CAMP resistance	01503@2x	14.0	21.0	17.0	19.0	17.0	0.0	19.0	0.0	0.0	12.0	18.0	17.0	18.0	17.0	16.0	15.0	0.0	16.0	18.0	23.0	15.0	14.0	0.0	15.0	21.0	17.0
Cell cycle	04110@2x	0.0	0.0	0.0	0.0	0.0	1.0	0.0	0.0	3.0	0.0	0.0	0.0	0.0	0.0	0.0	0.0	0.0	0.0	0.0	0.0	0.0	0.0	2.0	1.0	0.0	0.0
Cell cycle - Caulobacter	04112@2x	0.0	0.0	0.0	0.0	0.0	0.0	0.0	9.0	9.0	0.0	0.0	0.0	0.0	0.0	0.0	0.0	0.0	0.0	0.0	0.0	0.0	0.0	0.0	0.0	0.0	0.0
Cell cycle - Caulobacter	04112@2x	12.0	13.0	12.0	13.0	14.0	10.0	12.0	0.0	0.0	13.0	13.0	13.0	12.0	13.0	11.0	13.0	0.0	15.0	15.0	13.0	14.0	14.0	10.0	14.0	12.0	13.0
Cell cycle - yeast	04111@2x	0.0	0.0	0.0	0.0	0.0	1.0	0.0	0.0	2.0	0.0	0.0	0.0	0.0	0.0	0.0	0.0	0.0	0.0	0.0	0.0	0.0	0.0	3.0	1.0	0.0	0.0
Cellular senescence	04218@2x	0.0	0.0	0.0	0.0	0.0	0.0	0.0	0.0	1.0	0.0	0.0	0.0	0.0	0.0	0.0	0.0	0.0	1.0	0.0	0.0	0.0	0.0	1.0	1.0	0.0	0.0
Central carbon metabolism in cancer	05230@2x	6.0	6.0	5.0	5.0	4.0	7.0	5.0	7.0	6.0	6.0	5.0	4.0	6.0	8.0	4.0	5.0	0.0	3.0	5.0	7.0	5.0	4.0	8.0	5.0	6.0	5.0
Chagas disease	05142@2x	1.0	0.0	0.0	1.0	2.0	1.0	1.0	0.0	1.0	1.0	0.0	0.0	1.0	2.0	0.0	0.0	0.0	2.0	1.0	1.0	1.0	1.0	1.0	2.0	1.0	2.0
Chemical carcinogenesis - DNA adducts	05204@2x	1.0	1.0	1.0	1.0	1.0	0.0	1.0	0.0	0.0	1.0	1.0	1.0	1.0	1.0	1.0	1.0	0.0	1.0	1.0	1.0	1.0	1.0	0.0	1.0	1.0	1.0
Chemical carcinogenesis - reactive oxygen species	05208@2x	5.0	6.0	6.0	6.0	6.0	3.0	6.0	3.0	4.0	8.0	7.0	7.0	8.0	6.0	6.0	7.0	0.0	6.0	6.0	7.0	9.0	5.0	6.0	6.0	6.0	6.0
Chemical carcinogenesis - receptor activation	05207@2x	2.0	2.0	2.0	2.0	2.0	1.0	2.0	1.0	3.0	2.0	2.0	2.0	2.0	2.0	2.0	2.0	0.0	3.0	2.0	2.0	2.0	2.0	1.0	3.0	2.0	2.0
Chemokine signaling pathway	04062@2x	0.0	0.0	0.0	0.0	0.0	0.0	0.0	0.0	1.0	0.0	0.0	0.0	0.0	0.0	0.0	0.0	0.0	0.0	0.0	0.0	0.0	0.0	1.0	0.0	0.0	0.0
Chloroalkane and chloroalkene degradation	00625@2x	5.0	4.0	3.0	3.0	3.0	3.0	5.0	1.0	6.0	3.0	2.0	5.0	3.0	8.0	3.0	3.0	0.0	6.0	3.0	5.0	8.0	4.0	2.0	1.0	5.0	2.0
Chlorocyclohexane and chlorobenzene degradation	00361@2x	3.0	0.0	0.0	0.0	2.0	2.0	1.0	1.0	3.0	3.0	0.0	3.0	0.0	3.0	0.0	0.0	0.0	3.0	0.0	1.0	5.0	1.0	2.0	0.0	1.0	1.0
Cholesterol metabolism	04979@2x	0.0	0.0	0.0	0.0	0.0	0.0	0.0	1.0	1.0	0.0	0.0	0.0	0.0	0.0	0.0	0.0	0.0	0.0	0.0	0.0	0.0	0.0	1.0	0.0	0.0	0.0
Choline metabolism in cancer	05231@2x	1.0	1.0	1.0	1.0	1.0	0.0	1.0	0.0	1.0	1.0	1.0	1.0	1.0	1.0	1.0	1.0	0.0	1.0	1.0	1.0	1.0	1.0	0.0	0.0	1.0	1.0
Cholinergic synapse	04725@2x	0.0	1.0	0.0	0.0	0.0	0.0	0.0	0.0	3.0	0.0	0.0	0.0	0.0	0.0	0.0	0.0	0.0	1.0	0.0	0.0	0.0	0.0	0.0	1.0	0.0	0.0
Chronic myeloid leukemia	05220@2x	0.0	0.0	0.0	0.0	0.0	0.0	0.0	0.0	0.0	0.0	0.0	0.0	0.0	0.0	0.0	0.0	0.0	0.0	0.0	0.0	0.0	0.0	1.0	0.0	0.0	0.0
Circadian entrainment	04713@2x	0.0	0.0	1.0	0.0	1.0	0.0	0.0	1.0	3.0	1.0	0.0	0.0	1.0	1.0	1.0	0.0	0.0	1.0	0.0	0.0	0.0	0.0	1.0	1.0	0.0	1.0
Circadian rhythm	04710@2x	0.0	0.0	0.0	0.0	0.0	0.0	0.0	0.0	1.0	0.0	0.0	0.0	0.0	0.0	0.0	0.0	0.0	0.0	0.0	0.0	0.0	0.0	0.0	0.0	0.0	0.0
Circadian rhythm - plant	04712@2x	0.0	0.0	0.0	0.0	1.0	0.0	0.0	0.0	0.0	0.0	0.0	0.0	0.0	0.0	0.0	0.0	0.0	0.0	0.0	0.0	1.0	0.0	0.0	0.0	0.0	1.0
Citrate cycle TCA cycle	00020@2x	26.0	26.0	22.0	23.0	20.0	19.0	22.0	19.0	19.0	24.0	23.0	23.0	22.0	20.0	23.0	21.0	22.0	21.0	23.0	26.0	23.0	21.0	20.0	20.0	24.0	18.0
Cocaine addiction	05030@2x	0.0	1.0	2.0	0.0	0.0	1.0	0.0	1.0	1.0	0.0	1.0	0.0	2.0	0.0	0.0	1.0	0.0	0.0	1.0	0.0	2.0	0.0	0.0	2.0	2.0	0.0
Collecting duct acid secretion	04966@2x	0.0	0.0	0.0	0.0	0.0	0.0	0.0	0.0	1.0	0.0	0.0	0.0	0.0	0.0	0.0	0.0	0.0	0.0	0.0	0.0	0.0	0.0	0.0	0.0	0.0	0.0
Colorectal cancer	05210@2x	0.0	0.0	0.0	0.0	0.0	0.0	0.0	0.0	1.0	1.0	0.0	0.0	0.0	1.0	0.0	0.0	0.0	0.0	0.0	0.0	1.0	0.0	1.0	0.0	0.0	0.0
Complement and coagulation cascades	04610@2x	1.0	1.0	0.0	0.0	0.0	0.0	0.0	0.0	1.0	0.0	0.0	0.0	0.0	0.0	1.0	0.0	0.0	0.0	1.0	0.0	0.0	0.0	0.0	2.0	0.0	1.0
Coronavirus disease - COVID-19	05171@2x	0.0	0.0	0.0	0.0	1.0	0.0	0.0	0.0	0.0	0.0	0.0	0.0	0.0	1.0	1.0	0.0	0.0	1.0	0.0	0.0	0.0	0.0	1.0	1.0	0.0	1.0
Cortisol synthesis and secretion	04927@2x	0.0	0.0	0.0	0.0	1.0	0.0	0.0	0.0	0.0	1.0	0.0	0.0	0.0	2.0	1.0	0.0	0.0	1.0	0.0	0.0	0.0	0.0	0.0	1.0	0.0	1.0
Cushing syndrome	04934@2x	1.0	1.0	0.0	2.0	2.0	1.0	1.0	1.0	2.0	2.0	0.0	0.0	0.0	2.0	2.0	1.0	0.0	2.0	1.0	1.0	1.0	1.0	2.0	2.0	1.0	1.0
Cutin, suberine and wax biosynthesis	00073@2x	0.0	0.0	0.0	0.0	0.0	0.0	0.0	0.0	0.0	0.0	0.0	0.0	0.0	0.0	0.0	0.0	0.0	0.0	0.0	0.0	0.0	0.0	0.0	1.0	0.0	0.0
Cyanoamino acid metabolism	00460@2x	4.0	5.0	2.0	4.0	6.0	5.0	4.0	2.0	3.0	5.0	7.0	5.0	3.0	6.0	2.0	3.0	5.0	4.0	3.0	5.0	8.0	4.0	2.0	9.0	5.0	6.0
Cysteine and methionine metabolism	00270@2x	29.0	31.0	31.0	28.0	35.0	26.0	32.0	26.0	24.0	30.0	31.0	35.0	32.0	27.0	28.0	31.0	32.0	32.0	30.0	32.0	36.0	21.0	24.0	36.0	31.0	36.0
Cytosolic DNA-sensing pathway	04623@2x	0.0	0.0	0.0	0.0	0.0	0.0	0.0	0.0	0.0	0.0	0.0	0.0	0.0	0.0	0.0	0.0	0.0	0.0	0.0	0.0	0.0	0.0	1.0	0.0	0.0	0.0
D-Amino acid metabolism	00470@2x	8.0	0.0	9.0	8.0	8.0	0.0	0.0	0.0	8.0	0.0	9.0	0.0	9.0	0.0	0.0	9.0	0.0	9.0	9.0	0.0	0.0	8.0	0.0	0.0	0.0	0.0
D-Amino acid metabolism	00470@2x	0.0	13.0	0.0	0.0	0.0	16.0	13.0	11.0	0.0	10.0	0.0	12.0	0.0	13.0	10.0	0.0	11.0	0.0	0.0	13.0	17.0	0.0	14.0	14.0	13.0	12.0
DNA replication	03030@2x	15.0	15.0	14.0	14.0	14.0	12.0	15.0	14.0	11.0	14.0	14.0	14.0	14.0	14.0	16.0	14.0	0.0	14.0	15.0	15.0	14.0	15.0	13.0	14.0	14.0	14.0
Degradation of flavonoids	00946@2x	1.0	1.0	0.0	0.0	1.0	1.0	0.0	0.0	0.0	1.0	1.0	1.0	0.0	1.0	0.0	0.0	0.0	1.0	0.0	0.0	1.0	0.0	0.0	1.0	1.0	1.0
Diabetic cardiomyopathy	05415@2x	9.0	8.0	7.0	7.0	8.0	6.0	7.0	6.0	6.0	9.0	8.0	8.0	7.0	0.0	6.0	8.0	0.0	8.0	7.0	9.0	8.0	6.0	5.0	8.0	9.0	8.0
Diabetic cardiomyopathy	05415@2x	0.0	0.0	0.0	0.0	0.0	0.0	0.0	0.0	0.0	0.0	0.0	0.0	0.0	10.0	0.0	0.0	0.0	0.0	0.0	0.0	0.0	0.0	0.0	0.0	0.0	0.0
Dilated cardiomyopathy	05414@2x	0.0	0.0	0.0	0.0	0.0	0.0	0.0	0.0	0.0	0.0	0.0	0.0	0.0	0.0	0.0	0.0	0.0	1.0	0.0	0.0	0.0	0.0	1.0	1.0	0.0	1.0
Dioxin degradation	00621@2x	0.0	0.0	0.0	0.0	0.0	1.0	0.0	0.0	0.0	0.0	0.0	0.0	0.0	1.0	0.0	0.0	0.0	1.0	1.0	0.0	0.0	0.0	0.0	1.0	0.0	0.0
Diterpenoid biosynthesis	00904@2x	0.0	1.0	0.0	0.0	1.0	0.0	0.0	0.0	0.0	0.0	0.0	0.0	0.0	1.0	0.0	0.0	0.0	1.0	1.0	0.0	1.0	0.0	0.0	1.0	1.0	1.0
Dopaminergic synapse	04728@2x	0.0	1.0	2.0	0.0	0.0	1.0	0.0	1.0	3.0	0.0	1.0	0.0	2.0	0.0	0.0	1.0	0.0	1.0	1.0	0.0	2.0	0.0	0.0	3.0	2.0	0.0
Drug metabolism - cytochrome P450	00982@2x	2.0	2.0	3.0	2.0	3.0	2.0	3.0	2.0	2.0	3.0	2.0	3.0	3.0	3.0	2.0	3.0	0.0	3.0	3.0	2.0	4.0	2.0	1.0	3.0	3.0	3.0
Drug metabolism - other enzymes	00983@2x	0.0	0.0	0.0	0.0	0.0	0.0	0.0	6.0	0.0	9.0	0.0	0.0	0.0	0.0	0.0	0.0	0.0	0.0	0.0	0.0	0.0	0.0	8.0	0.0	0.0	0.0
Drug metabolism - other enzymes	00983@2x	12.0	14.0	13.0	14.0	10.0	12.0	12.0	0.0	12.0	0.0	13.0	13.0	13.0	13.0	13.0	12.0	0.0	10.0	12.0	13.0	10.0	13.0	0.0	10.0	13.0	10.0
ECM-receptor interaction	04512@2x	0.0	0.0	0.0	0.0	0.0	1.0	0.0	0.0	1.0	0.0	1.0	0.0	0.0	0.0	0.0	0.0	0.0	0.0	0.0	0.0	2.0	0.0	3.0	1.0	1.0	1.0
EGFR tyrosine kinase inhibitor resistance	01521@2x	0.0	0.0	0.0	0.0	0.0	0.0	0.0	0.0	1.0	0.0	0.0	0.0	0.0	0.0	0.0	0.0	0.0	0.0	0.0	0.0	0.0	0.0	0.0	0.0	0.0	0.0
Endocrine and other factor-regulated calcium reabsorption	04961@2x	0.0	0.0	0.0	0.0	0.0	0.0	0.0	0.0	0.0	0.0	0.0	0.0	0.0	0.0	0.0	0.0	0.0	0.0	0.0	0.0	0.0	0.0	0.0	0.0	0.0	1.0
Endocrine resistance	01522@2x	0.0	0.0	0.0	0.0	0.0	0.0	0.0	0.0	1.0	0.0	0.0	0.0	0.0	0.0	0.0	0.0	0.0	0.0	0.0	0.0	0.0	0.0	0.0	0.0	0.0	0.0
Endocytosis	04144@2x	0.0	0.0	0.0	0.0	0.0	0.0	0.0	0.0	0.0	0.0	0.0	0.0	0.0	0.0	0.0	0.0	0.0	1.0	0.0	0.0	1.0	0.0	0.0	0.0	0.0	0.0
Epithelial cell signaling in Helicobacter pylori infection	05120@2x	2.0	2.0	2.0	2.0	1.0	0.0	2.0	2.0	1.0	2.0	1.0	1.0	2.0	1.0	2.0	1.0	0.0	2.0	2.0	2.0	1.0	1.0	3.0	1.0	2.0	1.0
Epstein-Barr virus infection	05169@2x	0.0	0.0	0.0	0.0	0.0	0.0	0.0	0.0	1.0	1.0	0.0	0.0	0.0	1.0	0.0	0.0	0.0	0.0	0.0	0.0	1.0	0.0	2.0	0.0	0.0	0.0
ErbB signaling pathway	04012@2x	0.0	0.0	0.0	0.0	0.0	0.0	0.0	0.0	2.0	0.0	0.0	0.0	0.0	0.0	0.0	0.0	0.0	0.0	0.0	0.0	0.0	0.0	0.0	0.0	0.0	0.0
Estrogen signaling pathway	04915@2x	1.0	1.0	1.0	1.0	1.0	1.0	1.0	1.0	1.0	1.0	1.0	2.0	1.0	1.0	1.0	1.0	0.0	1.0	1.0	1.0	1.0	1.0	1.0	1.0	1.0	1.0
Ether lipid metabolism	00565@2x	1.0	0.0	1.0	1.0	1.0	2.0	2.0	2.0	1.0	0.0	0.0	0.0	1.0	1.0	1.0	1.0	1.0	1.0	3.0	0.0	1.0	0.0	1.0	2.0	2.0	1.0
Ethylbenzene degradation	00642@2x	1.0	1.0	1.0	1.0	1.0	1.0	1.0	0.0	0.0	1.0	1.0	1.0	1.0	1.0	1.0	1.0	0.0	1.0	1.0	1.0	1.0	0.0	0.0	1.0	1.0	1.0
Exopolysaccharide biosynthesis	00543@2x	5.0	6.0	4.0	5.0	6.0	5.0	4.0	7.0	9.0	3.0	4.0	3.0	5.0	4.0	3.0	4.0	0.0	4.0	5.0	3.0	7.0	2.0	9.0	4.0	3.0	4.0
Fanconi anemia pathway	03460@2x	0.0	0.0	0.0	0.0	0.0	0.0	0.0	0.0	1.0	0.0	0.0	0.0	0.0	0.0	0.0	0.0	0.0	0.0	0.0	0.0	0.0	0.0	0.0	0.0	0.0	0.0
Fat digestion and absorption	04975@2x	1.0	1.0	0.0	1.0	1.0	1.0	0.0	2.0	1.0	1.0	0.0	1.0	0.0	1.0	0.0	0.0	0.0	1.0	1.0	1.0	1.0	1.0	1.0	1.0	1.0	1.0
Fatty acid biosynthesis	00061@2x	11.0	17.0	14.0	15.0	15.0	13.0	15.0	11.0	13.0	13.0	14.0	15.0	14.0	14.0	14.0	15.0	14.0	14.0	16.0	16.0	15.0	11.0	12.0	15.0	16.0	15.0
Fatty acid degradation	00071@2x	7.0	0.0	8.0	0.0	9.0	0.0	0.0	4.0	9.0	0.0	8.0	0.0	8.0	0.0	8.0	8.0	0.0	0.0	0.0	0.0	0.0	6.0	6.0	7.0	0.0	8.0
Fatty acid degradation	00071@2x	0.0	10.0	0.0	13.0	0.0	11.0	10.0	0.0	0.0	13.0	0.0	11.0	0.0	14.0	0.0	0.0	10.0	12.0	10.0	13.0	17.0	0.0	0.0	0.0	12.0	0.0
Fatty acid elongation	00062@2x	0.0	0.0	0.0	0.0	0.0	0.0	1.0	1.0	0.0	0.0	0.0	0.0	0.0	0.0	0.0	1.0	0.0	0.0	0.0	1.0	1.0	0.0	1.0	0.0	0.0	0.0
Fc gamma R-mediated phagocytosis	04666@2x	0.0	0.0	0.0	0.0	0.0	0.0	0.0	0.0	1.0	0.0	0.0	0.0	0.0	0.0	0.0	0.0	0.0	0.0	0.0	0.0	0.0	0.0	0.0	0.0	0.0	0.0
Ferroptosis	04216@2x	1.0	2.0	3.0	2.0	2.0	2.0	2.0	0.0	1.0	1.0	1.0	3.0	3.0	1.0	2.0	2.0	0.0	1.0	2.0	1.0	2.0	1.0	1.0	1.0	2.0	2.0
Flagellar assembly	02040@2x	0.0	0.0	0.0	0.0	0.0	3.0	0.0	2.0	0.0	0.0	3.0	0.0	0.0	0.0	2.0	0.0	0.0	0.0	0.0	0.0	0.0	0.0	2.0	0.0	0.0	0.0
Flagellar assembly	02040@2x	31.0	37.0	38.0	38.0	38.0	0.0	37.0	0.0	24.0	43.0	0.0	37.0	38.0	38.0	0.0	38.0	0.0	37.0	37.0	38.0	35.0	36.0	0.0	37.0	39.0	37.0
Fluid shear stress and atherosclerosis	05418@2x	4.0	5.0	4.0	4.0	4.0	3.0	4.0	4.0	4.0	5.0	4.0	5.0	5.0	4.0	4.0	4.0	0.0	4.0	4.0	5.0	5.0	4.0	5.0	5.0	4.0	4.0
Fluorobenzoate degradation	00364@2x	0.0	0.0	0.0	0.0	1.0	1.0	1.0	1.0	1.0	7.0	0.0	1.0	0.0	1.0	0.0	0.0	0.0	1.0	0.0	0.0	4.0	0.0	1.0	0.0	0.0	1.0
Focal adhesion	04510@2x	0.0	0.0	0.0	0.0	0.0	1.0	0.0	0.0	1.0	0.0	1.0	0.0	0.0	0.0	0.0	0.0	0.0	0.0	0.0	0.0	1.0	0.0	2.0	0.0	1.0	1.0
Folate biosynthesis	00790@2x	23.0	24.0	20.0	20.0	26.0	20.0	25.0	16.0	21.0	26.0	21.0	20.0	20.0	26.0	20.0	22.0	0.0	22.0	23.0	24.0	21.0	19.0	20.0	22.0	24.0	21.0
FoxO signaling pathway	04068@2x	1.0	1.0	2.0	1.0	2.0	2.0	2.0	3.0	3.0	2.0	2.0	2.0	2.0	2.0	2.0	2.0	0.0	2.0	2.0	2.0	2.0	1.0	4.0	1.0	2.0	2.0
Fructose and mannose metabolism	00051@2x	0.0	0.0	0.0	0.0	8.0	0.0	0.0	0.0	0.0	0.0	0.0	0.0	0.0	0.0	0.0	0.0	0.0	9.0	9.0	0.0	0.0	0.0	0.0	8.0	0.0	8.0
Fructose and mannose metabolism	00051@2x	19.0	21.0	10.0	17.0	0.0	17.0	17.0	18.0	23.0	11.0	13.0	29.0	11.0	10.0	13.0	11.0	14.0	0.0	0.0	15.0	19.0	14.0	21.0	0.0	19.0	0.0
GABAergic synapse	04727@2x	1.0	3.0	3.0	3.0	2.0	2.0	3.0	1.0	3.0	2.0	4.0	1.0	3.0	2.0	2.0	3.0	0.0	3.0	2.0	3.0	3.0	1.0	2.0	4.0	3.0	3.0
Galactose metabolism	00052@2x	0.0	0.0	0.0	0.0	0.0	8.0	0.0	0.0	0.0	9.0	0.0	0.0	0.0	7.0	9.0	5.0	0.0	8.0	9.0	0.0	0.0	0.0	0.0	7.0	0.0	8.0
Galactose metabolism	00052@2x	14.0	22.0	12.0	17.0	13.0	0.0	13.0	14.0	10.0	0.0	10.0	21.0	18.0	0.0	0.0	0.0	10.0	0.0	0.0	10.0	18.0	13.0	13.0	0.0	21.0	0.0
Gap junction	04540@2x	0.0	0.0	0.0	0.0	0.0	0.0	0.0	1.0	0.0	0.0	0.0	0.0	0.0	0.0	0.0	0.0	0.0	0.0	0.0	0.0	0.0	0.0	1.0	0.0	0.0	0.0
Gastric acid secretion	04971@2x	0.0	0.0	0.0	0.0	0.0	0.0	0.0	0.0	1.0	0.0	0.0	0.0	0.0	0.0	0.0	0.0	0.0	0.0	0.0	0.0	0.0	0.0	0.0	0.0	0.0	0.0
Gastric cancer	05226@2x	0.0	0.0	0.0	0.0	0.0	0.0	0.0	0.0	2.0	0.0	0.0	0.0	0.0	0.0	0.0	0.0	0.0	0.0	0.0	0.0	0.0	0.0	0.0	0.0	0.0	0.0
Glioma	05214@2x	0.0	0.0	0.0	0.0	0.0	0.0	0.0	1.0	2.0	0.0	0.0	0.0	0.0	0.0	0.0	0.0	0.0	0.0	0.0	0.0	0.0	0.0	1.0	0.0	0.0	0.0
Glucagon signaling pathway	04922@2x	6.0	5.0	4.0	4.0	3.0	5.0	4.0	7.0	7.0	5.0	4.0	4.0	4.0	6.0	3.0	4.0	0.0	2.0	4.0	6.0	4.0	4.0	7.0	4.0	5.0	4.0
Glucosinolate biosynthesis	00966@2x	2.0	2.0	2.0	2.0	2.0	2.0	2.0	2.0	2.0	2.0	2.0	2.0	2.0	2.0	2.0	1.0	0.0	2.0	2.0	2.0	2.0	1.0	2.0	2.0	2.0	2.0
Glutamatergic synapse	04724@2x	1.0	2.0	3.0	2.0	2.0	2.0	2.0	1.0	2.0	2.0	2.0	1.0	3.0	2.0	2.0	2.0	0.0	2.0	2.0	2.0	2.0	1.0	2.0	3.0	2.0	2.0
Glutathione metabolism	00480@2x	0.0	0.0	0.0	0.0	0.0	0.0	0.0	8.0	0.0	0.0	0.0	0.0	0.0	0.0	0.0	0.0	0.0	0.0	0.0	0.0	0.0	0.0	6.0	0.0	0.0	0.0
Glutathione metabolism	00480@2x	18.0	17.0	15.0	15.0	19.0	11.0	17.0	0.0	10.0	14.0	15.0	16.0	18.0	17.0	10.0	15.0	18.0	17.0	18.0	18.0	17.0	11.0	0.0	18.0	18.0	20.0
Glycerolipid metabolism	00561@2x	8.0	0.0	7.0	9.0	8.0	5.0	0.0	0.0	7.0	0.0	0.0	0.0	7.0	7.0	7.0	7.0	0.0	7.0	0.0	0.0	0.0	9.0	0.0	7.0	0.0	7.0
Glycerolipid metabolism	00561@2x	0.0	10.0	0.0	0.0	0.0	0.0	11.0	12.0	0.0	10.0	10.0	12.0	0.0	0.0	0.0	0.0	11.0	0.0	10.0	12.0	11.0	0.0	14.0	0.0	14.0	0.0
Glycerophospholipid metabolism	00564@2x	17.0	21.0	19.0	20.0	18.0	13.0	18.0	16.0	15.0	16.0	16.0	20.0	19.0	15.0	15.0	19.0	17.0	16.0	20.0	19.0	17.0	12.0	20.0	14.0	22.0	18.0
Glycine, serine and threonine metabolism	00260@2x	30.0	32.0	29.0	30.0	30.0	29.0	35.0	26.0	31.0	34.0	32.0	34.0	30.0	40.0	30.0	29.0	35.0	27.0	34.0	32.0	45.0	26.0	26.0	33.0	34.0	29.0
Glycolysis / Gluconeogenesis	00010@2x	30.0	36.0	28.0	31.0	24.0	28.0	31.0	28.0	33.0	30.0	27.0	36.0	28.0	29.0	26.0	28.0	29.0	27.0	29.0	34.0	34.0	27.0	34.0	21.0	36.0	26.0
Glycosaminoglycan biosynthesis - chondroitin sulfate / dermatan sulfate	00532@2x	0.0	0.0	0.0	0.0	0.0	0.0	0.0	0.0	0.0	0.0	0.0	0.0	0.0	0.0	0.0	0.0	0.0	1.0	0.0	0.0	0.0	0.0	0.0	0.0	0.0	0.0
Glycosaminoglycan biosynthesis - heparan sulfate / heparin	00534@2x	0.0	0.0	0.0	0.0	0.0	0.0	0.0	0.0	1.0	0.0	0.0	0.0	0.0	0.0	0.0	0.0	0.0	0.0	0.0	0.0	0.0	0.0	0.0	1.0	0.0	0.0
Glycosaminoglycan degradation	00531@2x	1.0	5.0	3.0	3.0	2.0	6.0	2.0	8.0	5.0	1.0	2.0	3.0	3.0	5.0	2.0	2.0	2.0	3.0	3.0	2.0	3.0	1.0	0.0	3.0	2.0	3.0
Glycosaminoglycan degradation	00531@2x	0.0	0.0	0.0	0.0	0.0	0.0	0.0	0.0	0.0	0.0	0.0	0.0	0.0	0.0	0.0	0.0	0.0	0.0	0.0	0.0	0.0	0.0	10.0	0.0	0.0	0.0
Glycosphingolipid biosynthesis - ganglio series	00604@2x	0.0	1.0	1.0	1.0	0.0	1.0	1.0	2.0	1.0	0.0	1.0	1.0	1.0	1.0	1.0	1.0	0.0	1.0	1.0	1.0	1.0	0.0	2.0	1.0	1.0	1.0
Glycosphingolipid biosynthesis - globo and isoglobo series	00603@2x	1.0	3.0	1.0	1.0	1.0	1.0	2.0	3.0	0.0	0.0	2.0	2.0	1.0	2.0	1.0	1.0	2.0	2.0	1.0	1.0	2.0	0.0	2.0	1.0	2.0	1.0
Glycosphingolipid biosynthesis - lacto and neolacto series	00601@2x	0.0	0.0	0.0	0.0	0.0	0.0	0.0	1.0	0.0	0.0	0.0	0.0	0.0	1.0	0.0	0.0	0.0	0.0	0.0	0.0	0.0	0.0	0.0	0.0	0.0	0.0
Glycosylphosphatidylinositol GPI-anchor biosynthesis	00563@2x	0.0	1.0	0.0	0.0	0.0	0.0	0.0	0.0	1.0	0.0	1.0	0.0	0.0	0.0	0.0	1.0	0.0	0.0	1.0	0.0	0.0	0.0	1.0	1.0	1.0	1.0
Glyoxylate and dicarboxylate metabolism	00630@2x	23.0	25.0	21.0	23.0	21.0	24.0	27.0	22.0	25.0	38.0	23.0	25.0	21.0	28.0	25.0	21.0	28.0	25.0	23.0	29.0	42.0	12.0	22.0	20.0	28.0	22.0
GnRH secretion	04929@2x	0.0	0.0	0.0	0.0	1.0	0.0	0.0	0.0	0.0	1.0	0.0	0.0	0.0	1.0	1.0	0.0	0.0	1.0	0.0	0.0	0.0	0.0	0.0	1.0	0.0	1.0
GnRH signaling pathway	04912@2x	0.0	0.0	0.0	0.0	0.0	0.0	0.0	0.0	1.0	0.0	0.0	0.0	0.0	0.0	0.0	0.0	0.0	1.0	0.0	0.0	0.0	0.0	0.0	1.0	0.0	0.0
Growth hormone synthesis, secretion and action	04935@2x	0.0	0.0	0.0	0.0	0.0	0.0	0.0	0.0	0.0	0.0	0.0	0.0	0.0	0.0	0.0	0.0	0.0	1.0	0.0	0.0	0.0	0.0	0.0	1.0	0.0	0.0
HIF-1 signaling pathway	04066@2x	7.0	5.0	4.0	4.0	3.0	6.0	4.0	7.0	7.0	5.0	4.0	4.0	4.0	6.0	4.0	4.0	0.0	4.0	4.0	6.0	5.0	5.0	7.0	4.0	5.0	4.0
Hedgehog signaling pathway - fly	04341@2x	0.0	0.0	0.0	0.0	0.0	0.0	0.0	0.0	1.0	0.0	0.0	0.0	0.0	0.0	0.0	0.0	0.0	0.0	0.0	0.0	0.0	0.0	0.0	0.0	0.0	0.0
Hepatitis B	05161@2x	0.0	0.0	0.0	1.0	1.0	0.0	0.0	0.0	0.0	1.0	0.0	0.0	0.0	1.0	0.0	0.0	0.0	1.0	1.0	0.0	1.0	0.0	2.0	1.0	0.0	0.0
Hepatitis C	05160@2x	1.0	0.0	0.0	0.0	0.0	0.0	1.0	0.0	0.0	1.0	0.0	0.0	0.0	1.0	0.0	0.0	0.0	0.0	0.0	0.0	1.0	0.0	2.0	0.0	1.0	0.0
Hepatocellular carcinoma	05225@2x	1.0	2.0	1.0	1.0	1.0	0.0	1.0	1.0	1.0	2.0	1.0	2.0	2.0	1.0	1.0	1.0	0.0	1.0	1.0	2.0	2.0	1.0	1.0	2.0	1.0	1.0
Herpes simplex virus 1 infection	05168@2x	0.0	0.0	0.0	0.0	0.0	0.0	0.0	0.0	1.0	1.0	0.0	0.0	0.0	1.0	0.0	0.0	0.0	0.0	0.0	0.0	1.0	0.0	2.0	0.0	0.0	0.0
Hippo signaling pathway - fly	04391@2x	0.0	0.0	0.0	0.0	0.0	0.0	0.0	0.0	0.0	0.0	1.0	0.0	0.0	0.0	0.0	1.0	0.0	0.0	0.0	0.0	1.0	0.0	0.0	0.0	0.0	0.0
Hippo signaling pathway - multiple species	04392@2x	0.0	0.0	0.0	0.0	0.0	0.0	0.0	0.0	0.0	0.0	1.0	0.0	0.0	0.0	0.0	1.0	0.0	0.0	0.0	0.0	1.0	0.0	0.0	0.0	0.0	0.0
Histidine metabolism	00340@2x	0.0	0.0	0.0	0.0	0.0	0.0	0.0	0.0	0.0	0.0	8.0	0.0	0.0	0.0	9.0	0.0	0.0	0.0	0.0	0.0	0.0	9.0	0.0	0.0	0.0	0.0
Histidine metabolism	00340@2x	13.0	13.0	13.0	10.0	13.0	16.0	13.0	11.0	14.0	13.0	0.0	13.0	13.0	16.0	0.0	13.0	13.0	14.0	13.0	15.0	18.0	0.0	10.0	12.0	17.0	12.0
Homologous recombination	03440@2x	24.0	23.0	23.0	24.0	23.0	18.0	23.0	16.0	17.0	22.0	23.0	22.0	23.0	23.0	24.0	24.0	0.0	23.0	23.0	25.0	19.0	24.0	15.0	23.0	23.0	24.0
Human T-cell leukemia virus 1 infection	05166@2x	0.0	0.0	0.0	0.0	0.0	1.0	0.0	0.0	2.0	0.0	0.0	0.0	0.0	0.0	0.0	0.0	0.0	0.0	0.0	0.0	0.0	0.0	3.0	1.0	0.0	0.0
Human cytomegalovirus infection	05163@2x	0.0	0.0	0.0	0.0	0.0	0.0	0.0	0.0	3.0	1.0	0.0	0.0	0.0	1.0	0.0	0.0	0.0	0.0	0.0	0.0	1.0	0.0	2.0	0.0	0.0	0.0
Human immunodeficiency virus 1 infection	05170@2x	0.0	0.0	0.0	0.0	0.0	0.0	0.0	0.0	3.0	1.0	0.0	0.0	0.0	1.0	0.0	0.0	0.0	0.0	0.0	0.0	1.0	0.0	2.0	0.0	0.0	0.0
Human papillomavirus infection	05165@2x	1.0	1.0	1.0	1.0	1.0	2.0	1.0	1.0	3.0	1.0	2.0	1.0	1.0	1.0	1.0	1.0	0.0	1.0	1.0	1.0	2.0	1.0	4.0	1.0	2.0	2.0
Huntington disease	05016@2x	4.0	5.0	4.0	6.0	5.0	2.0	5.0	3.0	4.0	7.0	5.0	4.0	5.0	6.0	4.0	5.0	0.0	5.0	5.0	5.0	8.0	4.0	5.0	5.0	5.0	5.0
Hypertrophic cardiomyopathy	05410@2x	0.0	0.0	0.0	0.0	1.0	0.0	0.0	0.0	1.0	0.0	0.0	0.0	0.0	1.0	0.0	0.0	0.0	2.0	0.0	0.0	0.0	0.0	1.0	2.0	0.0	2.0
IL-17 signaling pathway	04657@2x	1.0	1.0	1.0	1.0	1.0	1.0	1.0	1.0	1.0	1.0	1.0	1.0	1.0	1.0	1.0	1.0	0.0	1.0	1.0	1.0	1.0	1.0	2.0	1.0	1.0	1.0
Indole alkaloid biosynthesis	00901@2x	0.0	1.0	0.0	0.0	0.0	0.0	0.0	0.0	1.0	0.0	1.0	0.0	0.0	0.0	0.0	0.0	0.0	0.0	0.0	0.0	1.0	0.0	0.0	1.0	1.0	0.0
Inflammatory mediator regulation of TRP channels	04750@2x	0.0	0.0	0.0	0.0	0.0	0.0	0.0	0.0	1.0	0.0	0.0	0.0	0.0	0.0	0.0	0.0	0.0	0.0	0.0	0.0	0.0	0.0	0.0	0.0	0.0	0.0
Influenza A	05164@2x	1.0	0.0	1.0	0.0	0.0	0.0	1.0	0.0	1.0	1.0	1.0	0.0	0.0	1.0	0.0	0.0	0.0	0.0	0.0	0.0	1.0	0.0	3.0	1.0	1.0	0.0
Inositol phosphate metabolism	00562@2x	3.0	8.0	3.0	3.0	5.0	3.0	3.0	4.0	5.0	4.0	3.0	3.0	2.0	3.0	2.0	2.0	3.0	7.0	4.0	8.0	0.0	2.0	7.0	6.0	8.0	4.0
Inositol phosphate metabolism	00562@2x	0.0	0.0	0.0	0.0	0.0	0.0	0.0	0.0	0.0	0.0	0.0	0.0	0.0	0.0	0.0	0.0	0.0	0.0	0.0	0.0	10.0	0.0	0.0	0.0	0.0	0.0
Insect hormone biosynthesis	00981@2x	0.0	0.0	0.0	0.0	0.0	0.0	1.0	0.0	1.0	1.0	0.0	0.0	0.0	1.0	0.0	0.0	0.0	0.0	0.0	1.0	1.0	0.0	1.0	0.0	1.0	0.0
Insulin resistance	04931@2x	2.0	2.0	2.0	2.0	3.0	1.0	3.0	3.0	6.0	2.0	3.0	2.0	2.0	2.0	1.0	2.0	0.0	1.0	2.0	2.0	3.0	1.0	3.0	2.0	2.0	3.0
Insulin secretion	04911@2x	0.0	0.0	0.0	0.0	0.0	0.0	0.0	0.0	1.0	0.0	0.0	0.0	0.0	0.0	0.0	0.0	0.0	1.0	0.0	0.0	0.0	0.0	0.0	1.0	0.0	0.0
Insulin signaling pathway	04910@2x	2.0	2.0	2.0	2.0	2.0	1.0	2.0	3.0	3.0	2.0	2.0	2.0	2.0	1.0	1.0	2.0	0.0	1.0	2.0	2.0	3.0	1.0	2.0	2.0	2.0	2.0
Isoquinoline alkaloid biosynthesis	00950@2x	1.0	3.0	3.0	2.0	1.0	2.0	2.0	2.0	3.0	1.0	3.0	2.0	3.0	1.0	2.0	3.0	0.0	1.0	2.0	2.0	5.0	1.0	1.0	3.0	4.0	2.0
Kaposi sarcoma-associated herpesvirus infection	05167@2x	0.0	0.0	0.0	0.0	0.0	0.0	0.0	0.0	2.0	1.0	0.0	0.0	0.0	1.0	0.0	0.0	0.0	0.0	0.0	0.0	1.0	0.0	2.0	0.0	0.0	0.0
Legionellosis	05134@2x	5.0	4.0	4.0	4.0	4.0	3.0	4.0	3.0	5.0	5.0	3.0	4.0	4.0	5.0	3.0	4.0	0.0	4.0	4.0	4.0	5.0	4.0	4.0	4.0	4.0	4.0
Limonene degradation	00903@2x	0.0	1.0	1.0	1.0	0.0	0.0	1.0	0.0	1.0	0.0	0.0	0.0	1.0	1.0	0.0	1.0	0.0	0.0	1.0	2.0	1.0	0.0	1.0	0.0	2.0	0.0
Linoleic acid metabolism	00591@2x	1.0	0.0	1.0	1.0	1.0	2.0	1.0	0.0	0.0	0.0	0.0	0.0	1.0	1.0	1.0	1.0	0.0	1.0	1.0	0.0	1.0	0.0	0.0	1.0	1.0	1.0
Lipid and atherosclerosis	05417@2x	3.0	3.0	4.0	3.0	3.0	3.0	3.0	3.0	4.0	4.0	3.0	3.0	4.0	5.0	3.0	3.0	0.0	3.0	3.0	3.0	5.0	3.0	5.0	4.0	3.0	4.0
Lipoarabinomannan LAM biosynthesis	00571@2x	0.0	0.0	0.0	0.0	0.0	0.0	0.0	0.0	0.0	1.0	0.0	0.0	0.0	0.0	0.0	0.0	0.0	0.0	0.0	0.0	0.0	0.0	0.0	1.0	0.0	1.0
Lipoic acid metabolism	00785@2x	0.0	0.0	0.0	0.0	0.0	0.0	0.0	0.0	0.0	0.0	0.0	0.0	0.0	0.0	0.0	0.0	0.0	0.0	0.0	0.0	0.0	8.0	0.0	0.0	0.0	0.0
Lipoic acid metabolism	00785@2x	13.0	14.0	10.0	11.0	13.0	13.0	10.0	15.0	11.0	12.0	10.0	10.0	10.0	15.0	11.0	10.0	0.0	13.0	13.0	15.0	11.0	0.0	14.0	13.0	13.0	13.0
Lipopolysaccharide biosynthesis	00540@2x	22.0	22.0	22.0	21.0	19.0	12.0	20.0	13.0	15.0	21.0	20.0	20.0	22.0	16.0	23.0	23.0	0.0	16.0	18.0	22.0	16.0	19.0	13.0	16.0	20.0	19.0
Long-term depression	04730@2x	0.0	0.0	0.0	0.0	0.0	0.0	0.0	1.0	0.0	0.0	0.0	0.0	0.0	0.0	0.0	0.0	0.0	0.0	0.0	0.0	0.0	0.0	1.0	0.0	0.0	0.0
Long-term potentiation	04720@2x	0.0	0.0	1.0	0.0	0.0	0.0	0.0	0.0	2.0	0.0	0.0	0.0	1.0	0.0	0.0	0.0	0.0	0.0	0.0	0.0	0.0	0.0	0.0	0.0	0.0	0.0
Longevity regulating pathway	04211@2x	1.0	1.0	2.0	1.0	2.0	2.0	2.0	2.0	4.0	2.0	2.0	2.0	2.0	2.0	2.0	2.0	0.0	2.0	2.0	2.0	2.0	1.0	2.0	1.0	2.0	2.0
Longevity regulating pathway - multiple species	04213@2x	2.0	2.0	3.0	3.0	4.0	5.0	3.0	4.0	6.0	5.0	3.0	3.0	4.0	3.0	3.0	4.0	0.0	3.0	3.0	3.0	5.0	2.0	5.0	2.0	2.0	4.0
Longevity regulating pathway - worm	04212@2x	6.0	6.0	7.0	5.0	8.0	6.0	7.0	6.0	8.0	7.0	7.0	7.0	7.0	7.0	7.0	7.0	0.0	8.0	7.0	7.0	6.0	5.0	6.0	7.0	8.0	7.0
Lysine biosynthesis	00300@2x	0.0	0.0	0.0	0.0	0.0	0.0	0.0	0.0	9.0	0.0	0.0	0.0	0.0	0.0	0.0	0.0	0.0	0.0	0.0	0.0	0.0	0.0	0.0	0.0	0.0	0.0
Lysine biosynthesis	00300@2x	14.0	15.0	14.0	13.0	14.0	13.0	15.0	13.0	0.0	14.0	14.0	15.0	14.0	13.0	12.0	15.0	15.0	14.0	15.0	14.0	16.0	13.0	12.0	15.0	16.0	14.0
Lysine degradation	00310@2x	0.0	0.0	6.0	8.0	7.0	0.0	0.0	9.0	9.0	0.0	9.0	0.0	6.0	0.0	6.0	7.0	0.0	0.0	0.0	0.0	0.0	8.0	9.0	8.0	0.0	7.0
Lysine degradation	00310@2x	12.0	11.0	0.0	0.0	0.0	12.0	10.0	0.0	0.0	10.0	0.0	13.0	0.0	14.0	0.0	0.0	11.0	11.0	11.0	15.0	19.0	0.0	0.0	0.0	14.0	0.0
Lysosome	04142@2x	1.0	5.0	3.0	4.0	4.0	9.0	3.0	0.0	9.0	0.0	4.0	5.0	4.0	6.0	2.0	2.0	0.0	2.0	3.0	1.0	5.0	0.0	0.0	3.0	3.0	4.0
Lysosome	04142@2x	0.0	0.0	0.0	0.0	0.0	0.0	0.0	12.0	0.0	0.0	0.0	0.0	0.0	0.0	0.0	0.0	0.0	0.0	0.0	0.0	0.0	0.0	13.0	0.0	0.0	0.0
MAPK signaling pathway	04010@2x	0.0	0.0	0.0	0.0	1.0	0.0	0.0	0.0	2.0	1.0	0.0	0.0	0.0	1.0	1.0	0.0	0.0	1.0	0.0	0.0	0.0	0.0	1.0	1.0	0.0	1.0
MAPK signaling pathway - fly	04013@2x	1.0	1.0	1.0	1.0	1.0	1.0	1.0	1.0	1.0	1.0	1.0	1.0	1.0	1.0	1.0	1.0	0.0	1.0	1.0	1.0	1.0	1.0	1.0	1.0	1.0	1.0
MAPK signaling pathway - plant	04016@2x	2.0	2.0	3.0	2.0	4.0	4.0	3.0	3.0	3.0	3.0	3.0	3.0	3.0	3.0	3.0	3.0	0.0	3.0	3.0	3.0	4.0	2.0	4.0	3.0	3.0	2.0
MAPK signaling pathway - yeast	04011@2x	0.0	1.0	1.0	0.0	1.0	1.0	1.0	1.0	1.0	1.0	1.0	1.0	1.0	1.0	1.0	1.0	0.0	1.0	1.0	1.0	1.0	0.0	1.0	0.0	1.0	2.0
Malaria	05144@2x	0.0	0.0	0.0	0.0	0.0	1.0	0.0	1.0	1.0	0.0	1.0	0.0	0.0	0.0	0.0	0.0	0.0	0.0	0.0	0.0	1.0	0.0	0.0	0.0	0.0	1.0
Mannose type O-glycan biosynthesis	00515@2x	0.0	0.0	0.0	0.0	0.0	0.0	0.0	0.0	0.0	0.0	0.0	0.0	0.0	0.0	0.0	0.0	0.0	1.0	0.0	0.0	0.0	0.0	0.0	0.0	0.0	0.0
Measles	05162@2x	0.0	0.0	0.0	0.0	0.0	0.0	0.0	0.0	0.0	1.0	0.0	0.0	0.0	1.0	0.0	0.0	0.0	1.0	0.0	0.0	1.0	0.0	2.0	0.0	0.0	0.0
Meiosis - yeast	04113@2x	0.0	0.0	0.0	0.0	2.0	3.0	0.0	1.0	2.0	1.0	0.0	0.0	0.0	1.0	0.0	0.0	0.0	0.0	0.0	0.0	1.0	0.0	2.0	1.0	1.0	1.0
Melanogenesis	04916@2x	0.0	0.0	0.0	0.0	0.0	0.0	0.0	0.0	1.0	0.0	0.0	0.0	0.0	0.0	0.0	0.0	0.0	0.0	0.0	0.0	0.0	0.0	0.0	0.0	0.0	0.0
Metabolism of xenobiotics by cytochrome P450	00980@2x	2.0	2.0	2.0	2.0	3.0	1.0	4.0	1.0	3.0	3.0	2.0	3.0	2.0	3.0	2.0	3.0	0.0	3.0	3.0	2.0	4.0	2.0	1.0	2.0	2.0	3.0
Methane metabolism	00680@2x	19.0	30.0	27.0	30.0	19.0	18.0	30.0	16.0	31.0	23.0	28.0	31.0	28.0	32.0	25.0	27.0	28.0	20.0	27.0	31.0	32.0	26.0	18.0	18.0	31.0	18.0
MicroRNAs in cancer	05206@2x	0.0	1.0	1.0	1.0	1.0	2.0	1.0	1.0	4.0	1.0	2.0	0.0	1.0	1.0	1.0	2.0	0.0	0.0	2.0	2.0	2.0	1.0	2.0	2.0	1.0	1.0
Mineral absorption	04978@2x	1.0	2.0	2.0	2.0	2.0	1.0	2.0	2.0	1.0	3.0	2.0	2.0	2.0	1.0	1.0	2.0	0.0	1.0	2.0	2.0	2.0	2.0	2.0	2.0	2.0	2.0
Mismatch repair	03430@2x	19.0	19.0	18.0	18.0	18.0	13.0	19.0	13.0	13.0	16.0	18.0	18.0	18.0	18.0	19.0	18.0	0.0	18.0	19.0	19.0	16.0	19.0	12.0	18.0	18.0	18.0
Mitophagy - animal	04137@2x	0.0	0.0	0.0	0.0	0.0	0.0	0.0	0.0	1.0	0.0	0.0	0.0	0.0	0.0	0.0	0.0	0.0	0.0	0.0	0.0	0.0	0.0	0.0	0.0	0.0	0.0
Mitophagy - yeast	04139@2x	0.0	1.0	0.0	0.0	0.0	0.0	0.0	0.0	1.0	0.0	0.0	0.0	0.0	0.0	0.0	0.0	0.0	0.0	0.0	0.0	0.0	0.0	0.0	0.0	0.0	1.0
Monobactam biosynthesis	00261@2x	7.0	8.0	9.0	7.0	9.0	7.0	8.0	6.0	6.0	6.0	8.0	8.0	8.0	8.0	8.0	8.0	0.0	8.0	8.0	8.0	6.0	5.0	6.0	8.0	8.0	8.0
Morphine addiction	05032@2x	0.0	0.0	0.0	0.0	1.0	0.0	0.0	0.0	1.0	0.0	1.0	0.0	0.0	1.0	0.0	0.0	0.0	0.0	0.0	0.0	0.0	0.0	0.0	0.0	0.0	0.0
Motor proteins	04814@2x	0.0	0.0	0.0	0.0	0.0	0.0	0.0	1.0	0.0	0.0	0.0	0.0	0.0	0.0	0.0	0.0	0.0	0.0	0.0	0.0	0.0	0.0	1.0	0.0	0.0	0.0
N-Glycan biosynthesis	00510@2x	1.0	0.0	1.0	0.0	0.0	2.0	2.0	1.0	2.0	0.0	1.0	1.0	1.0	1.0	0.0	1.0	0.0	0.0	1.0	0.0	2.0	0.0	1.0	0.0	1.0	1.0
NF-kappa B signaling pathway	04064@2x	0.0	0.0	0.0	0.0	0.0	1.0	0.0	0.0	0.0	0.0	0.0	0.0	0.0	0.0	0.0	0.0	0.0	0.0	0.0	0.0	0.0	0.0	1.0	0.0	0.0	0.0
NOD-like receptor signaling pathway	04621@2x	3.0	3.0	3.0	3.0	4.0	3.0	3.0	2.0	2.0	3.0	2.0	3.0	3.0	3.0	2.0	3.0	0.0	3.0	3.0	3.0	3.0	3.0	3.0	3.0	3.0	3.0
Naphthalene degradation	00626@2x	2.0	3.0	3.0	3.0	2.0	2.0	4.0	1.0	3.0	2.0	2.0	3.0	3.0	3.0	3.0	3.0	0.0	3.0	3.0	3.0	3.0	3.0	1.0	1.0	3.0	2.0
Necroptosis	04217@2x	3.0	5.0	3.0	4.0	3.0	3.0	4.0	4.0	5.0	4.0	4.0	4.0	3.0	3.0	3.0	3.0	0.0	3.0	4.0	4.0	4.0	3.0	3.0	3.0	4.0	3.0
Neomycin, kanamycin and gentamicin biosynthesis	00524@2x	1.0	0.0	0.0	1.0	1.0	0.0	0.0	1.0	1.0	1.0	0.0	1.0	0.0	1.0	0.0	0.0	0.0	1.0	0.0	0.0	2.0	1.0	1.0	1.0	0.0	2.0
Neuroactive ligand-receptor interaction	04080@2x	0.0	0.0	1.0	0.0	0.0	0.0	0.0	0.0	2.0	0.0	1.0	0.0	1.0	0.0	1.0	0.0	0.0	0.0	0.0	0.0	0.0	0.0	0.0	1.0	0.0	0.0
Neurotrophin signaling pathway	04722@2x	0.0	0.0	0.0	0.0	0.0	0.0	0.0	0.0	4.0	0.0	0.0	0.0	0.0	0.0	0.0	0.0	0.0	0.0	0.0	0.0	0.0	0.0	0.0	0.0	0.0	0.0
Neutrophil extracellular trap formation	04613@2x	0.0	0.0	0.0	0.0	1.0	0.0	0.0	1.0	0.0	0.0	0.0	0.0	0.0	0.0	0.0	0.0	0.0	0.0	0.0	0.0	0.0	0.0	1.0	1.0	0.0	1.0
Nicotinate and nicotinamide metabolism	00760@2x	20.0	19.0	15.0	18.0	18.0	15.0	19.0	11.0	13.0	16.0	18.0	19.0	15.0	16.0	19.0	15.0	0.0	16.0	16.0	21.0	22.0	17.0	16.0	15.0	20.0	15.0
Nicotine addiction	05033@2x	0.0	0.0	1.0	0.0	0.0	0.0	0.0	0.0	0.0	0.0	1.0	0.0	1.0	0.0	0.0	0.0	0.0	0.0	0.0	0.0	0.0	0.0	0.0	0.0	0.0	0.0
Nitrogen metabolism	00910@2x	0.0	0.0	0.0	0.0	9.0	0.0	0.0	0.0	0.0	0.0	0.0	0.0	0.0	0.0	0.0	0.0	0.0	0.0	0.0	0.0	0.0	0.0	0.0	6.0	0.0	5.0
Nitrogen metabolism	00910@2x	15.0	18.0	13.0	12.0	0.0	14.0	15.0	11.0	15.0	29.0	14.0	17.0	13.0	19.0	12.0	13.0	15.0	15.0	15.0	16.0	19.0	11.0	11.0	0.0	22.0	0.0
Nitrotoluene degradation	00633@2x	2.0	3.0	4.0	2.0	2.0	2.0	4.0	1.0	0.0	0.0	3.0	3.0	4.0	2.0	3.0	3.0	0.0	1.0	2.0	2.0	1.0	1.0	1.0	2.0	2.0	2.0
Non-alcoholic fatty liver disease	04932@2x	3.0	3.0	3.0	3.0	3.0	0.0	3.0	0.0	1.0	4.0	3.0	3.0	3.0	4.0	3.0	3.0	0.0	3.0	3.0	3.0	5.0	3.0	1.0	3.0	3.0	3.0
Non-homologous end-joining	03450@2x	0.0	0.0	0.0	0.0	0.0	2.0	0.0	1.0	0.0	2.0	0.0	0.0	0.0	0.0	0.0	0.0	0.0	0.0	0.0	0.0	0.0	0.0	2.0	0.0	0.0	0.0
Nonribosomal peptide structures	01054@2x	0.0	1.0	1.0	1.0	1.0	1.0	1.0	1.0	0.0	0.0	1.0	1.0	1.0	0.0	0.0	1.0	0.0	0.0	0.0	0.0	1.0	1.0	1.0	0.0	1.0	2.0
Novobiocin biosynthesis	00401@2x	3.0	4.0	4.0	4.0	3.0	3.0	4.0	3.0	4.0	2.0	4.0	4.0	4.0	3.0	4.0	4.0	0.0	3.0	3.0	4.0	3.0	3.0	3.0	3.0	4.0	4.0
Nucleocytoplasmic transport	03013@2x	0.0	0.0	0.0	0.0	0.0	0.0	0.0	0.0	0.0	0.0	0.0	0.0	0.0	0.0	0.0	0.0	0.0	0.0	1.0	0.0	0.0	1.0	0.0	0.0	0.0	0.0
Nucleotide excision repair	03420@2x	7.0	7.0	7.0	7.0	7.0	7.0	7.0	8.0	7.0	8.0	7.0	7.0	7.0	7.0	7.0	7.0	0.0	7.0	7.0	7.0	8.0	7.0	8.0	7.0	7.0	7.0
O-Antigen nucleotide sugar biosynthesis	00541@2x	24.0	14.0	11.0	12.0	14.0	15.0	19.0	18.0	17.0	16.0	15.0	20.0	17.0	17.0	10.0	15.0	0.0	12.0	14.0	11.0	21.0	11.0	15.0	18.0	14.0	15.0
O-Antigen repeat unit biosynthesis	00542@2x	1.0	1.0	2.0	1.0	0.0	1.0	0.0	0.0	1.0	0.0	1.0	1.0	1.0	1.0	0.0	0.0	0.0	0.0	0.0	1.0	1.0	0.0	1.0	1.0	1.0	1.0
Olfactory transduction	04740@2x	0.0	0.0	0.0	0.0	1.0	0.0	0.0	0.0	1.0	0.0	0.0	0.0	0.0	0.0	0.0	0.0	0.0	0.0	0.0	0.0	0.0	0.0	1.0	0.0	0.0	1.0
One carbon pool by folate	00670@2x	0.0	0.0	0.0	0.0	0.0	0.0	0.0	0.0	0.0	0.0	0.0	0.0	0.0	0.0	0.0	0.0	0.0	0.0	0.0	0.0	0.0	9.0	0.0	0.0	0.0	0.0
One carbon pool by folate	00670@2x	11.0	13.0	13.0	12.0	13.0	13.0	14.0	12.0	12.0	13.0	13.0	12.0	13.0	11.0	13.0	13.0	0.0	11.0	13.0	13.0	13.0	0.0	13.0	13.0	13.0	13.0
Oocyte meiosis	04114@2x	0.0	0.0	0.0	0.0	0.0	1.0	0.0	0.0	2.0	0.0	0.0	0.0	0.0	0.0	0.0	0.0	0.0	0.0	0.0	0.0	0.0	0.0	1.0	1.0	0.0	0.0
Osteoclast differentiation	04380@2x	0.0	0.0	0.0	0.0	1.0	0.0	0.0	1.0	0.0	0.0	0.0	0.0	0.0	0.0	0.0	0.0	0.0	0.0	0.0	0.0	0.0	0.0	2.0	0.0	0.0	1.0
Other glycan degradation	00511@2x	1.0	6.0	3.0	4.0	1.0	5.0	5.0	8.0	3.0	0.0	3.0	4.0	4.0	2.0	1.0	1.0	0.0	1.0	3.0	3.0	4.0	1.0	6.0	1.0	6.0	1.0
Other types of O-glycan biosynthesis	00514@2x	0.0	0.0	0.0	0.0	1.0	0.0	1.0	0.0	1.0	0.0	1.0	0.0	0.0	1.0	0.0	0.0	0.0	1.0	0.0	0.0	0.0	0.0	0.0	0.0	0.0	1.0
Oxidative phosphorylation	00190@2x	37.0	40.0	26.0	34.0	33.0	20.0	37.0	29.0	29.0	32.0	34.0	34.0	26.0	29.0	33.0	31.0	37.0	34.0	32.0	39.0	52.0	26.0	31.0	29.0	39.0	28.0
Oxytocin signaling pathway	04921@2x	0.0	0.0	0.0	0.0	0.0	0.0	0.0	2.0	3.0	0.0	0.0	0.0	0.0	0.0	0.0	0.0	0.0	1.0	0.0	0.0	0.0	0.0	1.0	1.0	0.0	0.0
PD-L1 expression and PD-1 checkpoint pathway in cancer	05235@2x	0.0	0.0	0.0	0.0	0.0	0.0	0.0	0.0	1.0	0.0	0.0	0.0	0.0	0.0	0.0	0.0	0.0	0.0	0.0	0.0	0.0	0.0	1.0	0.0	0.0	0.0
PI3K-Akt signaling pathway	04151@2x	1.0	1.0	1.0	1.0	1.0	2.0	1.0	2.0	5.0	1.0	2.0	1.0	1.0	1.0	1.0	1.0	0.0	1.0	1.0	1.0	2.0	1.0	5.0	1.0	2.0	2.0
PPAR signaling pathway	03320@2x	3.0	5.0	4.0	5.0	4.0	5.0	4.0	3.0	4.0	5.0	4.0	6.0	4.0	3.0	4.0	4.0	0.0	4.0	5.0	5.0	4.0	2.0	4.0	3.0	6.0	4.0
Pancreatic cancer	05212@2x	0.0	0.0	0.0	0.0	0.0	0.0	0.0	0.0	1.0	0.0	0.0	0.0	0.0	0.0	0.0	0.0	0.0	0.0	0.0	0.0	0.0	0.0	1.0	0.0	0.0	0.0
Pancreatic secretion	04972@2x	1.0	1.0	1.0	1.0	0.0	1.0	1.0	0.0	1.0	1.0	1.0	1.0	1.0	1.0	1.0	1.0	0.0	1.0	0.0	1.0	0.0	1.0	1.0	1.0	1.0	2.0
Pantothenate and CoA biosynthesis	00770@2x	17.0	17.0	16.0	14.0	16.0	15.0	17.0	17.0	19.0	14.0	15.0	18.0	16.0	18.0	15.0	13.0	0.0	15.0	16.0	16.0	22.0	14.0	18.0	15.0	16.0	16.0
Parathyroid hormone synthesis, secretion and action	04928@2x	0.0	1.0	1.0	1.0	0.0	0.0	1.0	0.0	1.0	1.0	1.0	1.0	1.0	0.0	0.0	1.0	0.0	0.0	1.0	1.0	1.0	0.0	0.0	1.0	1.0	1.0
Parkinson disease	05012@2x	4.0	4.0	5.0	5.0	4.0	3.0	4.0	3.0	5.0	6.0	5.0	4.0	6.0	5.0	4.0	6.0	0.0	5.0	5.0	4.0	8.0	4.0	4.0	5.0	5.0	4.0
Pathogenic Escherichia coli infection	05130@2x	1.0	1.0	1.0	1.0	1.0	1.0	1.0	1.0	1.0	2.0	1.0	1.0	1.0	2.0	2.0	1.0	0.0	1.0	1.0	1.0	2.0	1.0	3.0	1.0	1.0	1.0
Pathways in cancer	05200@2x	3.0	4.0	2.0	3.0	3.0	2.0	3.0	3.0	6.0	5.0	2.0	3.0	3.0	3.0	4.0	2.0	0.0	3.0	3.0	4.0	5.0	2.0	6.0	4.0	3.0	2.0
Pathways of neurodegeneration - multiple diseases	05022@2x	4.0	4.0	5.0	5.0	5.0	2.0	5.0	3.0	7.0	7.0	5.0	4.0	6.0	7.0	4.0	5.0	0.0	7.0	5.0	5.0	9.0	3.0	5.0	5.0	5.0	5.0
Penicillin and cephalosporin biosynthesis	00311@2x	0.0	0.0	1.0	1.0	1.0	1.0	1.0	0.0	1.0	0.0	1.0	0.0	1.0	1.0	0.0	1.0	0.0	1.0	0.0	1.0	0.0	0.0	1.0	2.0	0.0	1.0
Pentose and glucuronate interconversions	00040@2x	7.0	9.0	4.0	6.0	5.0	0.0	0.0	0.0	0.0	5.0	8.0	0.0	5.0	5.0	0.0	4.0	6.0	5.0	5.0	6.0	0.0	8.0	0.0	4.0	8.0	5.0
Pentose and glucuronate interconversions	00040@2x	0.0	0.0	0.0	0.0	0.0	13.0	13.0	14.0	17.0	0.0	0.0	22.0	0.0	0.0	12.0	0.0	0.0	0.0	0.0	0.0	21.0	0.0	16.0	0.0	0.0	0.0
Pentose phosphate pathway	00030@2x	26.0	22.0	19.0	19.0	18.0	27.0	24.0	25.0	26.0	24.0	21.0	25.0	20.0	20.0	17.0	19.0	23.0	21.0	19.0	22.0	28.0	17.0	25.0	19.0	24.0	19.0
Peptidoglycan biosynthesis	00550@2x	0.0	0.0	0.0	0.0	0.0	0.0	0.0	0.0	7.0	0.0	0.0	0.0	0.0	0.0	0.0	0.0	0.0	0.0	0.0	0.0	0.0	0.0	0.0	0.0	0.0	0.0
Peptidoglycan biosynthesis	00550@2x	18.0	19.0	17.0	18.0	17.0	18.0	17.0	16.0	0.0	18.0	19.0	19.0	17.0	17.0	18.0	17.0	0.0	17.0	19.0	18.0	15.0	17.0	18.0	16.0	20.0	16.0
Peroxisome	04146@2x	6.0	0.0	6.0	7.0	6.0	8.0	7.0	4.0	6.0	8.0	8.0	7.0	7.0	0.0	6.0	7.0	0.0	8.0	0.0	0.0	0.0	5.0	9.0	7.0	7.0	8.0
Peroxisome	04146@2x	0.0	10.0	0.0	0.0	0.0	0.0	0.0	0.0	0.0	0.0	0.0	0.0	0.0	11.0	0.0	0.0	0.0	0.0	10.0	10.0	13.0	0.0	0.0	0.0	0.0	0.0
Pertussis	05133@2x	1.0	3.0	2.0	4.0	2.0	2.0	4.0	0.0	1.0	3.0	2.0	8.0	2.0	2.0	2.0	1.0	0.0	2.0	1.0	2.0	2.0	1.0	0.0	1.0	2.0	1.0
Phagosome	04145@2x	0.0	0.0	0.0	0.0	0.0	1.0	0.0	0.0	1.0	0.0	1.0	0.0	0.0	0.0	0.0	0.0	0.0	1.0	0.0	0.0	1.0	0.0	0.0	0.0	0.0	1.0
Phenazine biosynthesis	00405@2x	2.0	2.0	2.0	2.0	2.0	2.0	2.0	2.0	2.0	2.0	2.0	2.0	2.0	3.0	2.0	2.0	0.0	3.0	2.0	2.0	3.0	2.0	2.0	2.0	2.0	2.0
Phenylalanine metabolism	00360@2x	0.0	0.0	7.0	5.0	7.0	0.0	8.0	5.0	8.0	9.0	7.0	8.0	8.0	9.0	4.0	7.0	8.0	0.0	8.0	0.0	0.0	4.0	5.0	9.0	0.0	8.0
Phenylalanine metabolism	00360@2x	18.0	11.0	0.0	0.0	0.0	15.0	0.0	0.0	0.0	0.0	0.0	0.0	0.0	0.0	0.0	0.0	0.0	13.0	0.0	21.0	28.0	0.0	0.0	0.0	12.0	0.0
Phenylalanine, tyrosine and tryptophan biosynthesis	00400@2x	17.0	21.0	19.0	19.0	18.0	19.0	20.0	18.0	20.0	20.0	19.0	20.0	19.0	18.0	18.0	19.0	20.0	18.0	19.0	21.0	20.0	17.0	19.0	19.0	21.0	19.0
Phenylpropanoid biosynthesis	00940@2x	2.0	3.0	2.0	2.0	2.0	1.0	3.0	0.0	2.0	2.0	2.0	2.0	2.0	2.0	1.0	2.0	0.0	3.0	2.0	3.0	4.0	1.0	1.0	2.0	2.0	2.0
Phosphatidylinositol signaling system	04070@2x	3.0	2.0	3.0	3.0	3.0	1.0	3.0	2.0	2.0	3.0	3.0	3.0	3.0	3.0	3.0	3.0	0.0	3.0	3.0	3.0	3.0	3.0	2.0	2.0	3.0	3.0
Phospholipase D signaling pathway	04072@2x	1.0	0.0	1.0	1.0	1.0	0.0	1.0	0.0	0.0	1.0	1.0	1.0	1.0	1.0	2.0	1.0	0.0	1.0	1.0	1.0	1.0	1.0	0.0	0.0	1.0	1.0
Phosphonate and phosphinate metabolism	00440@2x	8.0	4.0	0.0	0.0	0.0	1.0	2.0	2.0	2.0	0.0	2.0	2.0	0.0	0.0	0.0	2.0	2.0	0.0	2.0	9.0	2.0	2.0	1.0	0.0	8.0	1.0
Phosphotransferase system PTS	02060@2x	0.0	0.0	0.0	0.0	4.0	0.0	0.0	4.0	3.0	6.0	0.0	0.0	0.0	3.0	0.0	0.0	0.0	3.0	0.0	0.0	3.0	0.0	4.0	4.0	0.0	5.0
Phosphotransferase system PTS	02060@2x	17.0	31.0	21.0	26.0	0.0	0.0	19.0	0.0	0.0	0.0	13.0	29.0	25.0	0.0	20.0	23.0	0.0	0.0	11.0	17.0	0.0	16.0	0.0	0.0	31.0	0.0
Photosynthesis	00195@2x	8.0	8.0	9.0	8.0	8.0	6.0	8.0	5.0	8.0	8.0	8.0	9.0	9.0	8.0	9.0	9.0	8.0	8.0	8.0	8.0	9.0	8.0	5.0	8.0	8.0	8.0
Phototransduction	04744@2x	0.0	1.0	0.0	0.0	0.0	0.0	0.0	0.0	0.0	0.0	0.0	0.0	0.0	0.0	0.0	0.0	0.0	0.0	0.0	0.0	0.0	0.0	0.0	0.0	0.0	0.0
Phototransduction - fly	04745@2x	0.0	0.0	0.0	0.0	0.0	0.0	0.0	0.0	1.0	0.0	0.0	0.0	0.0	0.0	0.0	0.0	0.0	0.0	0.0	0.0	0.0	0.0	0.0	0.0	0.0	0.0
Pinene, camphor and geraniol degradation	00907@2x	3.0	4.0	3.0	3.0	4.0	2.0	3.0	1.0	2.0	4.0	4.0	3.0	3.0	5.0	3.0	3.0	0.0	5.0	4.0	5.0	6.0	1.0	2.0	4.0	6.0	4.0
Plant hormone signal transduction	04075@2x	0.0	0.0	0.0	1.0	0.0	1.0	1.0	0.0	0.0	0.0	0.0	0.0	0.0	0.0	0.0	1.0	0.0	0.0	2.0	0.0	2.0	0.0	1.0	3.0	0.0	1.0
Plant-pathogen interaction	04626@2x	5.0	5.0	5.0	5.0	6.0	5.0	5.0	3.0	5.0	5.0	4.0	5.0	5.0	6.0	4.0	5.0	0.0	4.0	5.0	5.0	7.0	4.0	3.0	6.0	5.0	6.0
Platelet activation	04611@2x	0.0	0.0	0.0	0.0	0.0	0.0	0.0	1.0	0.0	0.0	0.0	0.0	0.0	0.0	1.0	0.0	0.0	0.0	0.0	0.0	0.0	0.0	1.0	0.0	0.0	0.0
Platinum drug resistance	01524@2x	2.0	2.0	2.0	2.0	2.0	1.0	2.0	1.0	1.0	3.0	2.0	2.0	2.0	3.0	2.0	2.0	0.0	2.0	2.0	2.0	3.0	2.0	2.0	2.0	2.0	1.0
Polycomb repressive complex	03083@2x	0.0	0.0	0.0	1.0	1.0	0.0	1.0	0.0	2.0	0.0	1.0	0.0	0.0	1.0	0.0	1.0	0.0	0.0	0.0	0.0	0.0	1.0	1.0	0.0	0.0	1.0
Polycyclic aromatic hydrocarbon degradation	00624@2x	0.0	1.0	0.0	0.0	0.0	2.0	0.0	1.0	1.0	2.0	0.0	0.0	0.0	0.0	0.0	0.0	0.0	0.0	0.0	1.0	2.0	0.0	1.0	0.0	0.0	0.0
Polyketide sugar unit biosynthesis	00523@2x	4.0	0.0	3.0	0.0	2.0	4.0	4.0	3.0	3.0	4.0	2.0	1.0	4.0	0.0	0.0	5.0	0.0	2.0	4.0	4.0	4.0	0.0	3.0	1.0	1.0	4.0
Porphyrin metabolism	00860@2x	0.0	0.0	0.0	0.0	0.0	0.0	0.0	0.0	0.0	0.0	0.0	0.0	0.0	0.0	0.0	0.0	0.0	0.0	0.0	0.0	0.0	0.0	9.0	0.0	0.0	0.0
Porphyrin metabolism	00860@2x	19.0	28.0	19.0	25.0	20.0	17.0	27.0	10.0	18.0	32.0	20.0	38.0	19.0	28.0	20.0	20.0	0.0	28.0	21.0	27.0	41.0	16.0	0.0	23.0	28.0	21.0
Primary bile acid biosynthesis	00120@2x	0.0	0.0	0.0	0.0	0.0	0.0	0.0	0.0	0.0	1.0	0.0	0.0	0.0	2.0	0.0	0.0	0.0	2.0	0.0	0.0	0.0	0.0	0.0	0.0	0.0	0.0
Primary immunodeficiency	05340@2x	2.0	2.0	2.0	2.0	2.0	2.0	2.0	1.0	0.0	1.0	2.0	2.0	2.0	2.0	2.0	1.0	0.0	2.0	2.0	2.0	1.0	2.0	1.0	2.0	2.0	2.0
Prion disease	05020@2x	3.0	3.0	4.0	4.0	3.0	1.0	3.0	1.0	1.0	5.0	4.0	3.0	5.0	4.0	3.0	4.0	0.0	4.0	3.0	3.0	6.0	3.0	3.0	4.0	3.0	3.0
Prodigiosin biosynthesis	00333@2x	2.0	2.0	2.0	2.0	2.0	3.0	2.0	2.0	3.0	3.0	2.0	2.0	2.0	2.0	2.0	2.0	0.0	2.0	2.0	2.0	3.0	2.0	2.0	2.0	2.0	2.0
Progesterone-mediated oocyte maturation	04914@2x	1.0	1.0	1.0	1.0	1.0	2.0	1.0	1.0	2.0	1.0	1.0	1.0	1.0	1.0	1.0	1.0	0.0	1.0	1.0	1.0	1.0	1.0	2.0	2.0	1.0	1.0
Prolactin signaling pathway	04917@2x	1.0	1.0	1.0	1.0	1.0	0.0	1.0	0.0	1.0	0.0	1.0	1.0	1.0	0.0	1.0	0.0	0.0	0.0	1.0	1.0	1.0	1.0	0.0	0.0	1.0	0.0
Propanoate metabolism	00640@2x	23.0	28.0	17.0	20.0	25.0	22.0	24.0	19.0	15.0	24.0	25.0	23.0	17.0	31.0	20.0	18.0	24.0	25.0	27.0	32.0	28.0	12.0	14.0	26.0	25.0	24.0
Prostate cancer	05215@2x	1.0	1.0	1.0	1.0	1.0	1.0	1.0	1.0	1.0	1.0	1.0	1.0	1.0	1.0	1.0	1.0	0.0	1.0	1.0	1.0	1.0	1.0	2.0	1.0	1.0	1.0
Protein digestion and absorption	04974@2x	0.0	0.0	0.0	0.0	1.0	0.0	0.0	2.0	1.0	0.0	0.0	0.0	1.0	1.0	0.0	0.0	0.0	2.0	0.0	0.0	0.0	1.0	2.0	0.0	1.0	3.0
Protein export	03060@2x	0.0	0.0	0.0	0.0	0.0	9.0	0.0	9.0	8.0	0.0	0.0	0.0	0.0	0.0	0.0	0.0	0.0	0.0	0.0	0.0	0.0	0.0	0.0	0.0	0.0	0.0
Protein export	03060@2x	16.0	16.0	16.0	16.0	16.0	0.0	16.0	0.0	0.0	15.0	16.0	16.0	16.0	16.0	16.0	16.0	0.0	16.0	15.0	16.0	15.0	16.0	10.0	15.0	15.0	15.0
Protein processing in endoplasmic reticulum	04141@2x	4.0	2.0	1.0	1.0	1.0	2.0	2.0	3.0	4.0	2.0	2.0	2.0	1.0	3.0	1.0	1.0	0.0	3.0	1.0	3.0	1.0	1.0	3.0	1.0	2.0	3.0
Proteoglycans in cancer	05205@2x	1.0	1.0	2.0	1.0	1.0	1.0	1.0	2.0	4.0	1.0	2.0	2.0	2.0	1.0	1.0	1.0	0.0	1.0	2.0	2.0	1.0	1.0	2.0	2.0	2.0	1.0
Proximal tubule bicarbonate reclamation	04964@2x	0.0	2.0	1.0	1.0	1.0	2.0	1.0	1.0	1.0	1.0	1.0	0.0	1.0	1.0	1.0	1.0	0.0	0.0	1.0	1.0	1.0	0.0	2.0	1.0	1.0	1.0
Purine metabolism	00230@2x	53.0	69.0	57.0	58.0	58.0	38.0	65.0	43.0	38.0	64.0	54.0	65.0	57.0	56.0	65.0	51.0	65.0	60.0	65.0	69.0	59.0	45.0	56.0	46.0	69.0	51.0
Pyrimidine metabolism	00240@2x	34.0	38.0	35.0	39.0	31.0	31.0	36.0	24.0	33.0	36.0	36.0	38.0	35.0	31.0	35.0	34.0	36.0	30.0	37.0	40.0	36.0	32.0	30.0	30.0	40.0	31.0
Pyruvate metabolism	00620@2x	37.0	44.0	36.0	38.0	33.0	32.0	41.0	31.0	31.0	42.0	38.0	42.0	36.0	36.0	37.0	34.0	42.0	33.0	36.0	46.0	41.0	28.0	36.0	29.0	47.0	32.0
Quorum sensing	02024@2x	29.0	36.0	38.0	34.0	28.0	13.0	41.0	28.0	17.0	41.0	33.0	40.0	38.0	34.0	35.0	41.0	0.0	35.0	36.0	35.0	40.0	26.0	28.0	29.0	41.0	32.0
RIG-I-like receptor signaling pathway	04622@2x	0.0	0.0	0.0	1.0	1.0	0.0	0.0	0.0	0.0	0.0	0.0	1.0	0.0	0.0	0.0	0.0	0.0	1.0	1.0	0.0	1.0	1.0	1.0	1.0	0.0	0.0
RNA degradation	03018@2x	17.0	17.0	15.0	16.0	15.0	13.0	16.0	15.0	15.0	15.0	17.0	18.0	15.0	16.0	15.0	15.0	0.0	14.0	16.0	17.0	17.0	15.0	15.0	16.0	17.0	15.0
RNA polymerase	03020@2x	4.0	4.0	4.0	4.0	4.0	3.0	4.0	3.0	3.0	4.0	4.0	4.0	4.0	4.0	4.0	4.0	0.0	4.0	4.0	4.0	4.0	4.0	3.0	4.0	4.0	4.0
Rap1 signaling pathway	04015@2x	0.0	0.0	1.0	0.0	0.0	0.0	0.0	0.0	0.0	0.0	0.0	0.0	1.0	0.0	0.0	0.0	0.0	0.0	0.0	0.0	0.0	0.0	0.0	0.0	0.0	0.0
Ras signaling pathway	04014@2x	0.0	0.0	1.0	0.0	0.0	1.0	0.0	0.0	1.0	0.0	0.0	0.0	1.0	0.0	0.0	0.0	0.0	1.0	0.0	0.0	0.0	0.0	1.0	0.0	0.0	0.0
Regulation of actin cytoskeleton	04810@2x	0.0	0.0	0.0	0.0	0.0	0.0	0.0	0.0	0.0	0.0	0.0	0.0	0.0	0.0	1.0	0.0	0.0	0.0	0.0	0.0	0.0	0.0	1.0	0.0	0.0	0.0
Regulation of lipolysis in adipocytes	04923@2x	0.0	0.0	0.0	0.0	0.0	0.0	0.0	1.0	1.0	0.0	0.0	0.0	0.0	0.0	0.0	0.0	0.0	0.0	0.0	0.0	1.0	0.0	2.0	0.0	0.0	0.0
Relaxin signaling pathway	04926@2x	0.0	0.0	0.0	0.0	0.0	0.0	0.0	0.0	1.0	0.0	0.0	0.0	0.0	0.0	0.0	0.0	0.0	0.0	0.0	0.0	0.0	0.0	0.0	0.0	0.0	0.0
Renal cell carcinoma	05211@2x	1.0	1.0	0.0	1.0	1.0	1.0	1.0	1.0	1.0	1.0	0.0	0.0	0.0	0.0	1.0	0.0	0.0	1.0	1.0	1.0	1.0	0.0	1.0	1.0	1.0	0.0
Renin secretion	04924@2x	0.0	0.0	0.0	0.0	1.0	0.0	0.0	1.0	0.0	0.0	0.0	0.0	0.0	1.0	0.0	0.0	0.0	2.0	0.0	0.0	0.0	0.0	0.0	2.0	0.0	1.0
Renin-angiotensin system	04614@2x	0.0	0.0	1.0	0.0	2.0	1.0	1.0	1.0	1.0	0.0	0.0	0.0	1.0	2.0	0.0	1.0	0.0	2.0	0.0	1.0	0.0	0.0	1.0	2.0	0.0	2.0
Retinol metabolism	00830@2x	1.0	3.0	1.0	1.0	2.0	3.0	2.0	1.0	2.0	2.0	2.0	2.0	1.0	2.0	1.0	1.0	0.0	2.0	1.0	1.0	2.0	1.0	1.0	1.0	1.0	2.0
Retrograde endocannabinoid signaling	04723@2x	0.0	0.0	0.0	0.0	1.0	0.0	0.0	2.0	3.0	0.0	2.0	1.0	0.0	0.0	0.0	0.0	0.0	1.0	1.0	0.0	2.0	0.0	2.0	2.0	0.0	1.0
Rheumatoid arthritis	05323@2x	0.0	0.0	0.0	0.0	1.0	0.0	0.0	1.0	0.0	0.0	0.0	0.0	0.0	0.0	0.0	0.0	0.0	0.0	0.0	0.0	0.0	0.0	1.0	0.0	0.0	1.0
Riboflavin metabolism	00740@2x	0.0	0.0	0.0	0.0	0.0	7.0	0.0	8.0	7.0	0.0	0.0	0.0	0.0	0.0	0.0	0.0	0.0	0.0	0.0	0.0	0.0	0.0	9.0	0.0	0.0	0.0
Riboflavin metabolism	00740@2x	11.0	11.0	11.0	13.0	14.0	0.0	13.0	0.0	0.0	11.0	11.0	14.0	11.0	12.0	13.0	10.0	0.0	11.0	11.0	14.0	10.0	10.0	0.0	10.0	15.0	13.0
Ribosome	03010@2x	54.0	54.0	54.0	54.0	53.0	48.0	54.0	46.0	45.0	54.0	54.0	54.0	54.0	52.0	54.0	54.0	0.0	53.0	54.0	54.0	52.0	54.0	46.0	54.0	48.0	53.0
Ribosome biogenesis in eukaryotes	03008@2x	3.0	2.0	3.0	2.0	3.0	1.0	3.0	2.0	2.0	3.0	3.0	3.0	3.0	3.0	3.0	3.0	0.0	3.0	3.0	2.0	3.0	3.0	1.0	2.0	3.0	3.0
Salivary secretion	04970@2x	1.0	1.0	1.0	1.0	0.0	1.0	1.0	1.0	1.0	1.0	1.0	1.0	1.0	1.0	1.0	1.0	0.0	0.0	0.0	1.0	0.0	0.0	2.0	1.0	1.0	1.0
Salmonella infection	05132@2x	5.0	4.0	4.0	4.0	4.0	3.0	4.0	4.0	4.0	5.0	3.0	4.0	4.0	5.0	3.0	4.0	0.0	5.0	5.0	4.0	5.0	4.0	6.0	4.0	4.0	4.0
Secondary bile acid biosynthesis	00121@2x	0.0	0.0	0.0	0.0	0.0	0.0	0.0	0.0	0.0	0.0	0.0	0.0	0.0	1.0	0.0	0.0	0.0	0.0	0.0	0.0	0.0	0.0	0.0	0.0	0.0	0.0
Selenocompound metabolism	00450@2x	9.0	0.0	0.0	0.0	0.0	0.0	9.0	9.0	9.0	9.0	9.0	0.0	0.0	0.0	0.0	0.0	0.0	0.0	9.0	0.0	0.0	5.0	0.0	0.0	0.0	0.0
Selenocompound metabolism	00450@2x	0.0	15.0	12.0	12.0	11.0	11.0	0.0	0.0	0.0	0.0	0.0	14.0	11.0	10.0	11.0	11.0	10.0	10.0	0.0	12.0	12.0	0.0	10.0	10.0	15.0	11.0
Serotonergic synapse	04726@2x	0.0	1.0	1.0	0.0	0.0	1.0	0.0	1.0	2.0	0.0	2.0	0.0	1.0	0.0	0.0	1.0	0.0	1.0	1.0	0.0	2.0	0.0	0.0	3.0	2.0	1.0
Sesquiterpenoid and triterpenoid biosynthesis	00909@2x	0.0	0.0	0.0	0.0	0.0	1.0	0.0	0.0	0.0	0.0	0.0	0.0	0.0	0.0	0.0	0.0	0.0	0.0	0.0	0.0	0.0	0.0	1.0	0.0	0.0	0.0
Shigellosis	05131@2x	1.0	1.0	1.0	1.0	1.0	0.0	1.0	0.0	4.0	2.0	0.0	2.0	1.0	2.0	0.0	1.0	0.0	1.0	1.0	1.0	2.0	1.0	2.0	1.0	1.0	1.0
Small cell lung cancer	05222@2x	0.0	0.0	0.0	0.0	0.0	0.0	0.0	0.0	0.0	1.0	0.0	0.0	0.0	1.0	0.0	0.0	0.0	0.0	0.0	0.0	1.0	0.0	3.0	0.0	0.0	0.0
Sphingolipid metabolism	00600@2x	2.0	4.0	1.0	1.0	3.0	3.0	5.0	8.0	6.0	1.0	4.0	5.0	1.0	2.0	1.0	1.0	5.0	2.0	1.0	2.0	3.0	1.0	5.0	2.0	3.0	1.0
Sphingolipid signaling pathway	04071@2x	0.0	0.0	0.0	0.0	0.0	0.0	0.0	1.0	1.0	0.0	0.0	0.0	0.0	0.0	0.0	0.0	0.0	0.0	0.0	0.0	0.0	0.0	0.0	1.0	0.0	0.0
Spinocerebellar ataxia	05017@2x	0.0	0.0	1.0	0.0	1.0	0.0	0.0	0.0	1.0	1.0	0.0	0.0	1.0	2.0	0.0	0.0	0.0	1.0	0.0	0.0	1.0	0.0	1.0	0.0	0.0	1.0
Spliceosome	03040@2x	0.0	2.0	1.0	1.0	1.0	0.0	1.0	1.0	2.0	0.0	1.0	2.0	1.0	2.0	2.0	1.0	0.0	2.0	2.0	2.0	1.0	1.0	1.0	1.0	3.0	2.0
Staphylococcus aureus infection	05150@2x	0.0	2.0	1.0	1.0	0.0	0.0	2.0	2.0	3.0	1.0	1.0	0.0	1.0	0.0	1.0	1.0	0.0	1.0	1.0	2.0	1.0	1.0	4.0	2.0	1.0	1.0
Starch and sucrose metabolism	00500@2x	0.0	0.0	0.0	0.0	0.0	0.0	0.0	0.0	0.0	0.0	0.0	0.0	0.0	0.0	0.0	0.0	0.0	9.0	0.0	0.0	0.0	5.0	0.0	0.0	0.0	0.0
Starch and sucrose metabolism	00500@2x	22.0	28.0	21.0	21.0	22.0	16.0	20.0	15.0	17.0	23.0	17.0	23.0	20.0	12.0	12.0	21.0	20.0	0.0	16.0	22.0	20.0	0.0	19.0	22.0	30.0	24.0
Steroid biosynthesis	00100@2x	1.0	0.0	0.0	0.0	0.0	0.0	0.0	0.0	1.0	0.0	0.0	0.0	0.0	1.0	0.0	1.0	0.0	0.0	0.0	0.0	1.0	1.0	2.0	0.0	1.0	0.0
Steroid degradation	00984@2x	0.0	0.0	0.0	0.0	0.0	1.0	0.0	0.0	2.0	0.0	0.0	1.0	0.0	0.0	1.0	0.0	0.0	0.0	1.0	1.0	1.0	0.0	0.0	0.0	2.0	0.0
Steroid hormone biosynthesis	00140@2x	0.0	1.0	0.0	0.0	0.0	0.0	0.0	2.0	0.0	0.0	0.0	1.0	0.0	0.0	0.0	0.0	0.0	0.0	0.0	2.0	2.0	0.0	2.0	0.0	1.0	0.0
Streptomycin biosynthesis	00521@2x	7.0	3.0	5.0	3.0	5.0	6.0	6.0	7.0	8.0	8.0	4.0	4.0	6.0	3.0	2.0	6.0	0.0	6.0	6.0	7.0	0.0	3.0	7.0	5.0	4.0	9.0
Streptomycin biosynthesis	00521@2x	0.0	0.0	0.0	0.0	0.0	0.0	0.0	0.0	0.0	0.0	0.0	0.0	0.0	0.0	0.0	0.0	0.0	0.0	0.0	0.0	10.0	0.0	0.0	0.0	0.0	0.0
Styrene degradation	00643@2x	1.0	3.0	1.0	0.0	4.0	4.0	3.0	0.0	0.0	6.0	0.0	0.0	1.0	3.0	0.0	1.0	0.0	2.0	3.0	2.0	8.0	0.0	2.0	2.0	4.0	2.0
Sulfur metabolism	00920@2x	0.0	0.0	0.0	0.0	0.0	0.0	0.0	0.0	0.0	0.0	0.0	0.0	0.0	0.0	0.0	0.0	0.0	0.0	0.0	0.0	0.0	4.0	0.0	0.0	0.0	0.0
Sulfur metabolism	00920@2x	15.0	24.0	17.0	20.0	15.0	12.0	21.0	19.0	17.0	24.0	17.0	16.0	16.0	18.0	21.0	13.0	19.0	16.0	18.0	26.0	34.0	0.0	21.0	14.0	25.0	15.0
Sulfur relay system	04122@2x	0.0	0.0	0.0	0.0	0.0	6.0	0.0	7.0	7.0	0.0	0.0	0.0	0.0	0.0	0.0	0.0	0.0	0.0	0.0	0.0	9.0	0.0	7.0	8.0	0.0	9.0
Sulfur relay system	04122@2x	14.0	17.0	15.0	17.0	14.0	0.0	15.0	0.0	0.0	16.0	15.0	16.0	15.0	13.0	15.0	15.0	0.0	13.0	14.0	14.0	0.0	15.0	0.0	0.0	16.0	0.0
Synaptic vesicle cycle	04721@2x	0.0	0.0	0.0	0.0	0.0	0.0	0.0	0.0	0.0	0.0	0.0	0.0	0.0	1.0	0.0	0.0	0.0	0.0	0.0	0.0	0.0	0.0	0.0	0.0	0.0	0.0
Systemic lupus erythematosus	05322@2x	0.0	0.0	1.0	0.0	0.0	0.0	0.0	1.0	0.0	0.0	0.0	0.0	1.0	0.0	0.0	0.0	0.0	0.0	0.0	0.0	0.0	0.0	1.0	0.0	0.0	0.0
T cell receptor signaling pathway	04660@2x	0.0	0.0	0.0	0.0	0.0	0.0	0.0	0.0	0.0	0.0	0.0	0.0	0.0	0.0	0.0	0.0	0.0	0.0	0.0	0.0	0.0	0.0	1.0	0.0	0.0	0.0
TGF-beta signaling pathway	04350@2x	0.0	0.0	0.0	0.0	0.0	0.0	0.0	0.0	1.0	0.0	0.0	0.0	0.0	0.0	0.0	0.0	0.0	0.0	0.0	0.0	0.0	0.0	0.0	0.0	0.0	0.0
TNF signaling pathway	04668@2x	0.0	0.0	0.0	0.0	0.0	0.0	0.0	0.0	1.0	0.0	0.0	0.0	0.0	0.0	0.0	0.0	0.0	0.0	0.0	0.0	0.0	0.0	1.0	0.0	0.0	0.0
Taurine and hypotaurine metabolism	00430@2x	6.0	7.0	6.0	5.0	5.0	5.0	9.0	3.0	3.0	4.0	6.0	6.0	7.0	7.0	4.0	5.0	8.0	4.0	6.0	7.0	7.0	5.0	3.0	6.0	7.0	6.0
Teichoic acid biosynthesis	00552@2x	4.0	7.0	3.0	2.0	4.0	8.0	4.0	5.0	8.0	3.0	5.0	4.0	4.0	7.0	3.0	2.0	0.0	2.0	2.0	4.0	6.0	2.0	0.0	6.0	4.0	4.0
Teichoic acid biosynthesis	00552@2x	0.0	0.0	0.0	0.0	0.0	0.0	0.0	0.0	0.0	0.0	0.0	0.0	0.0	0.0	0.0	0.0	0.0	0.0	0.0	0.0	0.0	0.0	10.0	0.0	0.0	0.0
Terpenoid backbone biosynthesis	00900@2x	12.0	14.0	13.0	13.0	12.0	10.0	12.0	13.0	13.0	14.0	12.0	13.0	13.0	12.0	11.0	13.0	0.0	12.0	12.0	13.0	14.0	12.0	14.0	12.0	13.0	12.0
Th1 and Th2 cell differentiation	04658@2x	0.0	0.0	0.0	0.0	0.0	0.0	0.0	0.0	0.0	0.0	0.0	0.0	0.0	0.0	0.0	0.0	0.0	0.0	0.0	0.0	0.0	0.0	1.0	0.0	0.0	0.0
Th17 cell differentiation	04659@2x	1.0	1.0	1.0	1.0	1.0	1.0	1.0	1.0	0.0	1.0	1.0	1.0	1.0	1.0	1.0	1.0	0.0	1.0	1.0	1.0	1.0	1.0	2.0	1.0	1.0	1.0
Thermogenesis	04714@2x	7.0	7.0	4.0	7.0	7.0	3.0	7.0	3.0	7.0	7.0	8.0	8.0	4.0	7.0	7.0	5.0	0.0	7.0	7.0	7.0	9.0	4.0	5.0	7.0	8.0	7.0
Thiamine metabolism	00730@2x	14.0	14.0	15.0	16.0	11.0	13.0	16.0	10.0	11.0	11.0	16.0	15.0	15.0	11.0	12.0	14.0	0.0	11.0	12.0	14.0	11.0	14.0	11.0	11.0	15.0	11.0
Thyroid hormone signaling pathway	04919@2x	1.0	1.0	1.0	1.0	0.0	1.0	2.0	2.0	1.0	0.0	1.0	1.0	1.0	1.0	1.0	1.0	0.0	0.0	2.0	1.0	0.0	1.0	2.0	2.0	1.0	1.0
Thyroid hormone synthesis	04918@2x	1.0	2.0	1.0	2.0	3.0	1.0	2.0	2.0	4.0	2.0	1.0	1.0	1.0	3.0	1.0	2.0	0.0	4.0	2.0	3.0	2.0	1.0	1.0	3.0	2.0	3.0
Tight junction	04530@2x	0.0	0.0	0.0	0.0	0.0	0.0	0.0	0.0	1.0	0.0	0.0	0.0	0.0	0.0	0.0	0.0	0.0	1.0	0.0	0.0	0.0	0.0	0.0	1.0	0.0	0.0
Toll and Imd signaling pathway	04624@2x	1.0	0.0	0.0	0.0	1.0	0.0	1.0	1.0	1.0	0.0	1.0	0.0	0.0	1.0	0.0	0.0	0.0	0.0	0.0	0.0	0.0	0.0	1.0	0.0	0.0	1.0
Toll-like receptor signaling pathway	04620@2x	0.0	0.0	0.0	0.0	0.0	0.0	0.0	0.0	0.0	0.0	0.0	0.0	0.0	0.0	0.0	0.0	0.0	0.0	0.0	0.0	0.0	0.0	1.0	0.0	0.0	0.0
Toluene degradation	00623@2x	0.0	0.0	0.0	0.0	1.0	1.0	1.0	1.0	1.0	3.0	0.0	1.0	0.0	1.0	0.0	0.0	0.0	1.0	0.0	0.0	2.0	0.0	1.0	0.0	0.0	1.0
Toxoplasmosis	05145@2x	0.0	0.0	0.0	0.0	0.0	0.0	0.0	0.0	1.0	1.0	0.0	0.0	0.0	1.0	0.0	0.0	0.0	0.0	0.0	0.0	1.0	0.0	3.0	0.0	0.0	0.0
Transcriptional misregulation in cancer	05202@2x	0.0	0.0	1.0	0.0	0.0	0.0	0.0	0.0	1.0	0.0	1.0	1.0	1.0	0.0	0.0	0.0	0.0	0.0	1.0	1.0	0.0	0.0	0.0	1.0	1.0	0.0
Tropane, piperidine and pyridine alkaloid biosynthesis	00960@2x	3.0	3.0	4.0	3.0	2.0	3.0	3.0	2.0	3.0	2.0	3.0	3.0	4.0	2.0	3.0	4.0	0.0	2.0	3.0	3.0	4.0	2.0	2.0	2.0	3.0	3.0
Tryptophan metabolism	00380@2x	8.0	8.0	7.0	6.0	0.0	0.0	7.0	6.0	0.0	9.0	8.0	7.0	7.0	0.0	5.0	7.0	8.0	9.0	8.0	0.0	0.0	4.0	9.0	0.0	0.0	0.0
Tryptophan metabolism	00380@2x	0.0	0.0	0.0	0.0	10.0	14.0	0.0	0.0	10.0	0.0	0.0	0.0	0.0	12.0	0.0	0.0	0.0	0.0	0.0	10.0	20.0	0.0	0.0	11.0	13.0	10.0
Tuberculosis	05152@2x	3.0	3.0	3.0	3.0	3.0	3.0	3.0	3.0	4.0	4.0	3.0	3.0	3.0	4.0	3.0	3.0	0.0	3.0	3.0	3.0	4.0	3.0	4.0	3.0	3.0	3.0
Two-component system	02020@2x	67.0	0.0	97.0	93.0	0.0	56.0	0.0	57.0	73.0	0.0	72.0	0.0	99.0	0.0	57.0	79.0	0.0	99.0	97.0	0.0	0.0	75.0	59.0	0.0	0.0	0.0
Two-component system 1	02020@2x	0.0	17.0	0.0	0.0	14.0	0.0	18.0	0.0	0.0	26.0	0.0	19.0	0.0	3.0	0.0	0.0	0.0	0.0	0.0	10.0	7.0	0.0	0.0	2.0	25.0	1.0
Type I diabetes mellitus	04940@2x	1.0	2.0	2.0	2.0	1.0	1.0	2.0	1.0	2.0	1.0	2.0	1.0	2.0	1.0	1.0	2.0	0.0	2.0	1.0	2.0	2.0	1.0	1.0	1.0	2.0	1.0
Type II diabetes mellitus	04930@2x	1.0	1.0	1.0	1.0	1.0	1.0	1.0	1.0	1.0	1.0	1.0	1.0	1.0	1.0	1.0	1.0	0.0	2.0	1.0	1.0	1.0	1.0	1.0	2.0	1.0	1.0
Tyrosine metabolism	00350@2x	6.0	0.0	9.0	7.0	0.0	0.0	0.0	5.0	8.0	9.0	0.0	0.0	9.0	0.0	8.0	9.0	0.0	9.0	0.0	0.0	0.0	7.0	3.0	0.0	0.0	0.0
Tyrosine metabolism	00350@2x	0.0	14.0	0.0	0.0	12.0	10.0	14.0	0.0	0.0	0.0	10.0	14.0	0.0	11.0	0.0	0.0	13.0	0.0	11.0	14.0	24.0	0.0	0.0	11.0	14.0	11.0
Ubiquinone and other terpenoid-quinone biosynthesis	00130@2x	0.0	0.0	0.0	0.0	0.0	9.0	0.0	0.0	0.0	0.0	0.0	0.0	0.0	0.0	0.0	0.0	0.0	0.0	0.0	0.0	0.0	0.0	0.0	0.0	0.0	0.0
Ubiquinone and other terpenoid-quinone biosynthesis	00130@2x	17.0	21.0	17.0	19.0	11.0	0.0	20.0	11.0	10.0	14.0	18.0	18.0	18.0	10.0	18.0	17.0	0.0	13.0	18.0	21.0	14.0	17.0	12.0	14.0	19.0	12.0
Ubiquitin mediated proteolysis	04120@2x	0.0	0.0	0.0	0.0	0.0	1.0	0.0	1.0	2.0	0.0	0.0	0.0	0.0	0.0	0.0	0.0	0.0	0.0	0.0	0.0	0.0	0.0	3.0	1.0	0.0	0.0
Valine, leucine and isoleucine biosynthesis	00290@2x	13.0	12.0	12.0	12.0	13.0	10.0	12.0	11.0	11.0	12.0	12.0	12.0	12.0	12.0	12.0	11.0	12.0	13.0	14.0	13.0	10.0	11.0	11.0	13.0	12.0	12.0
Valine, leucine and isoleucine degradation	00280@2x	9.0	0.0	6.0	0.0	0.0	0.0	8.0	0.0	7.0	0.0	0.0	8.0	6.0	0.0	6.0	5.0	9.0	0.0	0.0	0.0	0.0	4.0	8.0	0.0	0.0	0.0
Valine leucine and isoleucine degradation	00280@2x	0.0	16.0	0.0	10.0	19.0	17.0	0.0	10.0	0.0	21.0	10.0	0.0	0.0	25.0	0.0	0.0	0.0	24.0	19.0	20.0	28.0	0.0	0.0	21.0	16.0	20.0
Vancomycin resistance	01502@2x	5.0	5.0	5.0	5.0	5.0	6.0	5.0	7.0	1.0	5.0	6.0	5.0	5.0	5.0	5.0	5.0	0.0	5.0	5.0	5.0	5.0	5.0	6.0	5.0	5.0	5.0
Various types of N-glycan biosynthesis	00513@2x	1.0	2.0	1.0	1.0	0.0	1.0	1.0	5.0	1.0	0.0	1.0	1.0	1.0	1.0	1.0	1.0	1.0	1.0	1.0	1.0	2.0	0.0	1.0	1.0	1.0	1.0
Vascular smooth muscle contraction	04270@2x	0.0	0.0	0.0	0.0	0.0	0.0	0.0	1.0	0.0	0.0	0.0	0.0	0.0	0.0	0.0	0.0	0.0	1.0	0.0	0.0	0.0	0.0	1.0	1.0	0.0	0.0
Vasopressin-regulated water reabsorption	04962@2x	0.0	0.0	0.0	0.0	0.0	0.0	0.0	0.0	0.0	0.0	0.0	0.0	0.0	0.0	0.0	0.0	0.0	1.0	0.0	0.0	0.0	0.0	0.0	0.0	0.0	0.0
Vibrio cholerae infection	05110@2x	1.0	1.0	0.0	0.0	0.0	0.0	1.0	0.0	1.0	0.0	0.0	0.0	0.0	1.0	0.0	0.0	0.0	1.0	0.0	1.0	0.0	0.0	0.0	0.0	0.0	0.0
Viral carcinogenesis	05203@2x	1.0	2.0	1.0	2.0	3.0	1.0	1.0	2.0	1.0	1.0	1.0	1.0	1.0	1.0	1.0	1.0	0.0	2.0	2.0	1.0	1.0	1.0	2.0	3.0	1.0	2.0
Viral life cycle - HIV-1	03250@2x	0.0	1.0	0.0	1.0	0.0	0.0	1.0	2.0	1.0	1.0	1.0	1.0	0.0	1.0	1.0	0.0	0.0	1.0	1.0	1.0	1.0	1.0	1.0	0.0	1.0	0.0
Viral myocarditis	05416@2x	0.0	0.0	0.0	0.0	0.0	0.0	0.0	0.0	0.0	1.0	0.0	0.0	0.0	1.0	0.0	0.0	0.0	0.0	0.0	0.0	1.0	0.0	1.0	0.0	0.0	0.0
Virion - Herpesvirus	03266@2x	1.0	1.0	1.0	1.0	1.0	0.0	1.0	0.0	0.0	0.0	1.0	1.0	1.0	1.0	1.0	1.0	0.0	1.0	1.0	1.0	0.0	0.0	0.0	1.0	1.0	1.0
Vitamin B6 metabolism	00750@2x	7.0	8.0	8.0	8.0	7.0	5.0	8.0	4.0	5.0	7.0	8.0	7.0	8.0	7.0	8.0	8.0	0.0	7.0	8.0	8.0	6.0	7.0	4.0	7.0	8.0	7.0
Wnt signaling pathway	04310@2x	0.0	0.0	0.0	0.0	0.0	0.0	0.0	0.0	1.0	0.0	0.0	0.0	0.0	0.0	0.0	0.0	0.0	0.0	0.0	0.0	0.0	0.0	0.0	0.0	0.0	0.0
Xylene degradation	00622@2x	0.0	0.0	0.0	0.0	0.0	1.0	0.0	0.0	0.0	4.0	0.0	0.0	0.0	1.0	0.0	0.0	0.0	1.0	1.0	0.0	0.0	0.0	1.0	1.0	0.0	0.0
Yersinia infection	05135@2x	0.0	0.0	0.0	0.0	0.0	0.0	0.0	0.0	1.0	0.0	0.0	0.0	0.0	0.0	0.0	0.0	0.0	0.0	0.0	0.0	0.0	0.0	1.0	0.0	0.0	0.0
Zeatin biosynthesis	00908@2x	1.0	1.0	1.0	1.0	1.0	1.0	1.0	1.0	1.0	1.0	1.0	1.0	1.0	1.0	1.0	1.0	0.0	1.0	1.0	1.0	1.0	1.0	1.0	1.0	1.0	1.0
alpha-Linolenic acid metabolism	00592@2x	2.0	1.0	2.0	2.0	3.0	4.0	2.0	0.0	1.0	1.0	1.0	1.0	3.0	2.0	2.0	2.0	1.0	3.0	2.0	3.0	3.0	0.0	0.0	2.0	2.0	2.0
beta-Alanine metabolism	00410@2x	6.0	7.0	6.0	6.0	5.0	6.0	6.0	5.0	9.0	9.0	8.0	6.0	6.0	0.0	4.0	5.0	6.0	7.0	6.0	9.0	0.0	3.0	4.0	7.0	8.0	6.0
beta-Alanine metabolism	00410@2x	0.0	0.0	0.0	0.0	0.0	0.0	0.0	0.0	0.0	0.0	0.0	0.0	0.0	15.0	0.0	0.0	0.0	0.0	0.0	0.0	15.0	0.0	0.0	0.0	0.0	0.0
beta-Lactam resistance	01501@2x	0.0	0.0	0.0	0.0	0.0	0.0	0.0	0.0	4.0	0.0	0.0	0.0	0.0	0.0	0.0	0.0	0.0	0.0	0.0	0.0	0.0	0.0	0.0	0.0	0.0	0.0
beta-Lactam resistance	01501@2x	11.0	17.0	17.0	16.0	14.0	11.0	15.0	15.0	0.0	11.0	15.0	15.0	16.0	12.0	15.0	15.0	0.0	15.0	17.0	17.0	11.0	14.0	16.0	14.0	17.0	12.0
cAMP signaling pathway	04024@2x	0.0	0.0	1.0	0.0	0.0	1.0	0.0	0.0	1.0	0.0	0.0	0.0	1.0	0.0	0.0	0.0	0.0	1.0	0.0	0.0	0.0	0.0	0.0	1.0	0.0	0.0
cGMP-PKG signaling pathway	04022@2x	0.0	0.0	0.0	0.0	1.0	0.0	0.0	1.0	0.0	0.0	0.0	0.0	0.0	0.0	0.0	0.0	0.0	1.0	0.0	0.0	0.0	0.0	1.0	1.0	0.0	2.0
mRNA surveillance pathway	03015@2x	1.0	1.0	1.0	1.0	1.0	0.0	1.0	1.0	0.0	1.0	1.0	0.0	1.0	1.0	1.0	1.0	0.0	0.0	2.0	1.0	1.0	2.0	1.0	1.0	1.0	1.0
mTOR signaling pathway	04150@2x	0.0	0.0	0.0	0.0	0.0	0.0	0.0	0.0	4.0	0.0	0.0	0.0	0.0	0.0	0.0	0.0	0.0	0.0	0.0	0.0	0.0	0.0	1.0	0.0	0.0	0.0
p53 signaling pathway	04115@2x	0.0	0.0	0.0	0.0	0.0	3.0	1.0	0.0	1.0	1.0	1.0	0.0	0.0	1.0	0.0	0.0	0.0	1.0	0.0	0.0	3.0	0.0	2.0	1.0	1.0	0.0
